# Supplementary material for: Bis[2-(thio­phen-2-yl)quinoxaline-κN 4]silver(I) perchlorate
Source: IUCrdata. 2023 Mar 21;8(Pt 3):x230246. doi: 10.1107/S2414314623002468 (PMC10171327; doi:10.1107/S2414314623002468)
Supplement: Supplementary file 1 [file x-08-x230246-sup1.cif]

##############################################################################
#                                                                            #
# This CIF contains the data for a data article accepted for                 #
# publication in IUCrData. It conforms to the requirements of                #
# Notes for Authors for IUCrData, and has been                               #
# peer reviewed under the auspices of IUCrData.                              #
#                                                                            #
# Full details of the Crystallographic Information File format               #
# are given in the paper "The Crystallographic Information File (CIF):       #
# a New Standard Archive File for Crystallography" by S. R. Hall, F. H.      #
# Allen and I. D. Brown [Acta Cryst. (1991), A47, 655-685].                  #
#                                                                            #
# The current version of the core CIF dictionary is obtainable from          #
# ftp://ftp.iucr.org/pub/cif_core.dic.                                       #
#                                                                            #
# Software is freely available for graphical display of the structure(s)     #
# in this CIF. For information consult the CIF software page                 #
# http://www.iucr.org/resources/cif/software.                                #
#                                                                            #
# This file may be used for bona fide research purposes within the           #
# scientific community so long as proper attribution is given to the data    # 
# article from which it was obtained.                                        #
#                                                                            #
##############################################################################
data_I
_audit_creation_method
;
Olex2 1.2
(compiled 2018.05.29 svn.r3508 for OlexSys, GUI svn.r5506)
;
_journal_date_recd_electronic     2023-03-08
_journal_date_accepted     2023-03-13
_journal_name_full     'IUCrData'
_journal_year     2023
_journal_volume     8
_journal_issue      3
_journal_page_first     0
_journal_page_last     0
_journal_paper_category     HM
_journal_paper_doi     10.1107/S2414314623002468
_journal_coeditor_code     BT4134
_publ_contact_author_name     'Guy Crundwell'
_publ_contact_author_address
;
Department of Chemistry & Biochemistry
Central Connecticut State University
1619 Stanley Street
New Britain, CT 06053
;
_publ_contact_author_email     'crundwellg@ccsu.edu'
_publ_contact_author_fax     '8608322674'
_publ_contact_author_phone     '8608322682'
_publ_section_title
;
Bis[2-(thiophen-2-yl)quinoxaline-\k<i>N</i>^4^]silver(I) perchlorate
;
loop_
    _publ_author_name
    _publ_author_footnote
    _publ_author_address
    'Crundwell, Guy' .
;
Department of Chemistry & Biochemistry
Central Connecticut State University
1619 Stanley Street
New Britain, CT 06053, USA
;
_publ_section_synopsis
;
The structure of bis[2-(thiophen-2-yl)quinoxaline-\k<i>N</i>^4^]silver(I)
perchlorate, [Ag(C~12~H~8~N~2~S)~2~]ClO~4~, has a silver(I) metal center that
sits on a twofold symmetry axis, as does a disordered perchlorate anion. The
thienylquinoxaline ligand is nearly planar with the thienyl ring making a
dihedral angle of 10.88(8)\% with respect to the quinoxaline moiety.
;
_chemical_name_systematic
;
Bis[2-(thiophen-2-yl)quinoxaline-\k<i>N</i>^4^]silver(I) perchlorate
;
_chemical_name_common
;
;
_chemical_formula_moiety     'C24 H16 Ag N4 S2 +, Cl O4 -'
_chemical_formula_sum     'C24 H16 Ag Cl N4 O4 S2'
_chemical_formula_iupac     '[Ag (C12 H8 N2 S1)2] Cl O4'
_chemical_formula_weight     631.85
_chemical_melting_point     ?
_space_group_crystal_system     monoclinic
_space_group_name_H-M_alt     'C 1 2/c 1'
_space_group_name_Hall     '-C 2yc'
loop_
    _space_group_symop_id
    _space_group_symop_operation_xyz
    1 'x, y, z'
    2 '-x, y, -z+1/2'
    3 'x+1/2, y+1/2, z'
    4 '-x+1/2, y+1/2, -z+1/2'
    5 '-x, -y, -z'
    6 'x, -y, z-1/2'
    7 '-x+1/2, -y+1/2, -z'
    8 'x+1/2, -y+1/2, z-1/2'
_cell_length_a     29.8739(8)
_cell_length_b     10.6344(4)
_cell_length_c     7.6425(4)
_cell_angle_alpha     90.00
_cell_angle_beta     99.930(4)
_cell_angle_gamma     90.00
_cell_volume     2391.58(17)
_cell_formula_units_Z     4
_cell_measurement_reflns_used     5344
_cell_measurement_theta_min     4.1416
_cell_measurement_theta_max     32.3487
_cell_measurement_temperature     293(2)
_exptl_crystal_description     block
_exptl_crystal_colour     colorless
_exptl_crystal_size_max     0.31
_exptl_crystal_size_mid     0.30
_exptl_crystal_size_min     0.22
_exptl_crystal_density_diffrn     1.755
_exptl_crystal_density_meas     ?
_exptl_crystal_density_method     'not measured'
_exptl_crystal_F_000     1264
_exptl_absorpt_coefficient_mu     1.170
_exptl_absorpt_correction_type     multi-scan
_exptl_absorpt_process_details
;
(CrysAlisPRO; Agilent, 2014)
;
_exptl_absorpt_correction_T_min     0.76984
_exptl_absorpt_correction_T_max     1.00000
_exptl_special_details
;
Hydrogen atoms were included in calculated positions
with a C-H distance  of
0.93 \%A  and were  included in the refinement in
riding motion approximation with U~iso~ = 1.2U~eq~
of the carrier atom. Anion disorder treated with PART -1
and DFIX restraints.
;
_diffrn_ambient_temperature     293(2)
_diffrn_source     'fine-focus sealed tube'
_diffrn_radiation_type     MoK\a
_diffrn_radiation_wavelength     0.71073
_diffrn_radiation_monochromator     'graphite'
_diffrn_measurement_device_type     'Xcalibur CCD, Sapphire3'
_diffrn_measurement_method     'omega scans'
_diffrn_detector_area_resol_mean     ?
_diffrn_reflns_number     13270
_diffrn_reflns_av_R_equivalents     0.0269
_diffrn_reflns_av_unetI/netI     0.0392
_diffrn_reflns_theta_min     4.15
_diffrn_reflns_theta_max     32.35
_diffrn_reflns_theta_full     29.00
_diffrn_measured_fraction_theta_max     0.926
_diffrn_measured_fraction_theta_full     0.994
_diffrn_reflns_limit_h_min     -44
_diffrn_reflns_limit_h_max     44
_diffrn_reflns_limit_k_min     -15
_diffrn_reflns_limit_k_max     15
_diffrn_reflns_limit_l_min     -11
_diffrn_reflns_limit_l_max     10
_diffrn_standards_number     ?
_diffrn_standards_interval_count     ?
_diffrn_standards_interval_time     ?
_diffrn_standards_decay_%     ?
_refine_special_details
;
 Refinement of F^2^ against ALL reflections.  The weighted R-factor wR and
 goodness of fit S are based on F^2^, conventional R-factors R are based
 on F, with F set to zero for negative F^2^. The threshold expression of
 F^2^ > 2sigma(F^2^) is used only for calculating R-factors(gt) etc. and is
 not relevant to the choice of reflections for refinement.  R-factors based
 on F^2^ are statistically about twice as large as those based on F, and R-
 factors based on ALL data will be even larger.
Hydrogen atoms were placed in calculated positions with a C---H distance of
0.93 \%A and were included in the refinement in a riding model approximation
with <i>U~iso~</i> = 1.2 <i>U~eq~</i>(C). Difference maps and oblong thermal
parameters indicated that the perchlorate anion was disordered about a twofold
axis.
;
_reflns_number_total     3957
_reflns_number_gt     2441
_reflns_threshold_expression     I>2\s(I)
_refine_ls_structure_factor_coef     Fsqd
_refine_ls_matrix_type     full
_refine_ls_R_factor_all     0.0592
_refine_ls_R_factor_gt     0.0301
_refine_ls_wR_factor_gt     0.0671
_refine_ls_wR_factor_ref     0.0718
_refine_ls_goodness_of_fit_ref     0.821
_refine_ls_restrained_S_all     0.822
_refine_ls_number_reflns     3957
_refine_ls_number_parameters     187
_refine_ls_number_restraints     10
_refine_ls_hydrogen_treatment     constr
_refine_ls_weighting_scheme     calc
_refine_ls_weighting_details
         'calc w=1/[\s^2^(Fo^2^)+(0.0428P)^2^+0.0000P] where P=(Fo^2^+2Fc^2^)/3'
_atom_sites_solution_hydrogens     geom
_atom_sites_solution_primary     direct
_atom_sites_solution_secondary     difmap
_refine_ls_shift/su_max     0.000
_refine_ls_shift/su_mean     0.000
_refine_diff_density_max     0.362
_refine_diff_density_min     -0.286
_refine_ls_extinction_method     none
_refine_ls_extinction_coef     ?
loop_
    _atom_type_symbol
    _atom_type_description
    _atom_type_scat_dispersion_real
    _atom_type_scat_dispersion_imag
    _atom_type_scat_source
    'C' 'C' 0.0033 0.0016
                         'International Tables Vol C Tables 4.2.6.8 and 6.1.1.4'
    'H' 'H' 0.0000 0.0000
                         'International Tables Vol C Tables 4.2.6.8 and 6.1.1.4'
    'N' 'N' 0.0061 0.0033
                         'International Tables Vol C Tables 4.2.6.8 and 6.1.1.4'
    'O' 'O' 0.0106 0.0060
                         'International Tables Vol C Tables 4.2.6.8 and 6.1.1.4'
    'S' 'S' 0.1246 0.1234
                         'International Tables Vol C Tables 4.2.6.8 and 6.1.1.4'
    'Cl' 'Cl' 0.1484 0.1585
                         'International Tables Vol C Tables 4.2.6.8 and 6.1.1.4'
    'Ag' 'Ag' -0.8971 1.1015
                         'International Tables Vol C Tables 4.2.6.8 and 6.1.1.4'
_computing_data_collection
;
CrysAlis CCD (Oxford Diffraction, 2009)
;
_computing_cell_refinement
;
CrysAlis RED (Oxford Diffraction, 2009)
;
_computing_data_reduction
;
CrysAlis RED (Oxford Diffraction, 2009)
;
_computing_structure_solution
;
SHELXS97 (Sheldrick, 2008)
;
_computing_structure_refinement
;
SHELXL (Sheldrick, 2015)
;
_computing_molecular_graphics
;
Olex2 (Dolomanov <i>et al.</i>,  2009)
;
_computing_publication_material
;
Olex2 (Dolomanov <i>et al.</i>,  2009)
;
loop_
    _atom_site_type_symbol
    _atom_site_label
    _atom_site_fract_x
    _atom_site_fract_y
    _atom_site_fract_z
    _atom_site_U_iso_or_equiv
    _atom_site_adp_type
    _atom_site_calc_flag
    _atom_site_occupancy
    _atom_site_disorder_assembly
    _atom_site_disorder_group
    Ag Ag1 1.0000 0.15837(2) 0.2500 0.05278(10) Uani d 1 . .
    S S1 0.774221(15) 0.02088(5) -0.17950(8) 0.04958(14) Uani d 1 . .
    N N1 0.92717(5) 0.18494(14) 0.1583(2) 0.0404(4) Uani d 1 . .
    N N2 0.83748(4) 0.22291(14) -0.0167(2) 0.0382(4) Uani d 1 . .
    C C1 0.90225(6) 0.09241(18) 0.0828(3) 0.0413(4) Uani d 1 . .
    H H1 0.9148 0.0123 0.0854 0.050 Uiso calc 1 . .
    C C2 0.85637(5) 0.11036(17) -0.0035(3) 0.0353(4) Uani d 1 . .
    C C3 0.86277(6) 0.32029(16) 0.0635(3) 0.0372(4) Uani d 1 . .
    C C4 0.84337(7) 0.44149(18) 0.0619(3) 0.0458(5) Uani d 1 . .
    H H4 0.8137 0.4548 0.0043 0.055 Uiso calc 1 . .
    C C5 0.86803(8) 0.53904(19) 0.1447(3) 0.0503(5) Uani d 1 . .
    H H5 0.8550 0.6186 0.1424 0.060 Uiso calc 1 . .
    C C6 0.91271(8) 0.52096(19) 0.2333(3) 0.0514(5) Uani d 1 . .
    H H6 0.9292 0.5887 0.2881 0.062 Uiso calc 1 . .
    C C7 0.93217(6) 0.40506(19) 0.2397(3) 0.0472(5) Uani d 1 . .
    H H7 0.9617 0.3935 0.3000 0.057 Uiso calc 1 . .
    C C8 0.90762(5) 0.30265(17) 0.1553(3) 0.0366(4) Uani d 1 . .
    C C9 0.82923(6) 0.00112(16) -0.0714(3) 0.0373(4) Uani d 1 . .
    C C10 0.83990(6) -0.12423(17) -0.0520(3) 0.0436(5) Uani d 1 . .
    H H10 0.8681 -0.1542 0.0031 0.052 Uiso calc 1 . .
    C C11 0.80301(7) -0.2030(2) -0.1258(3) 0.0509(5) Uani d 1 . .
    H H11 0.8043 -0.2904 -0.1234 0.061 Uiso calc 1 . .
    C C12 0.76607(7) -0.1374(2) -0.1993(3) 0.0514(5) Uani d 1 . .
    H H12 0.7391 -0.1742 -0.2547 0.062 Uiso calc 1 . .
    Cl Cl1 0.9978(2) -0.17969(10) 0.2283(8) 0.0577(9) Uani d 0.50 A -1
    O O1 1.00756(19) -0.0707(4) 0.1315(7) 0.1067(16) Uani d 0.50 A -1
    O O2 1.00003(13) -0.2842(3) 0.1151(5) 0.0727(10) Uani d 0.50 A -1
    O O3 0.95369(19) -0.1661(5) 0.2619(11) 0.124(2) Uani d 0.50 A -1
    O O4 1.0300(3) -0.1931(7) 0.3832(9) 0.163(3) Uani d 0.50 A -1
loop_
    _atom_site_aniso_label
    _atom_site_aniso_U_11
    _atom_site_aniso_U_22
    _atom_site_aniso_U_33
    _atom_site_aniso_U_12
    _atom_site_aniso_U_13
    _atom_site_aniso_U_23
    Ag1 0.02387(9) 0.05375(14) 0.07518(19) 0.000 -0.00703(9) 0.000
    S1 0.0328(2) 0.0521(3) 0.0581(4) -0.00168(19) -0.0080(2) 0.0023(2)
    N1 0.0255(6) 0.0442(9) 0.0494(10) 0.0015(5) 0.0002(6) 0.0004(7)
    N2 0.0285(6) 0.0427(8) 0.0410(10) 0.0017(6) -0.0006(6) 0.0004(7)
    C1 0.0281(7) 0.0404(10) 0.0531(13) 0.0023(7) 0.0007(8) 0.0003(9)
    C2 0.0274(7) 0.0420(9) 0.0355(10) -0.0003(7) 0.0023(7) 0.0003(8)
    C3 0.0325(8) 0.0417(10) 0.0366(11) 0.0030(7) 0.0036(7) 0.0020(8)
    C4 0.0430(10) 0.0450(10) 0.0468(13) 0.0074(8) 0.0007(9) 0.0023(9)
    C5 0.0588(12) 0.0395(10) 0.0521(14) 0.0082(9) 0.0080(10) -0.0001(9)
    C6 0.0549(12) 0.0460(11) 0.0529(14) -0.0096(9) 0.0077(10) -0.0094(10)
    C7 0.0353(9) 0.0502(11) 0.0535(14) -0.0054(8) 0.0003(9) -0.0055(10)
    C8 0.0283(7) 0.0421(9) 0.0389(11) -0.0002(6) 0.0043(7) 0.0004(8)
    C9 0.0273(7) 0.0459(10) 0.0374(11) -0.0007(7) 0.0016(7) 0.0006(8)
    C10 0.0342(8) 0.0433(10) 0.0510(13) -0.0003(7) 0.0012(8) -0.0034(9)
    C11 0.0516(11) 0.0433(10) 0.0545(14) -0.0052(9) -0.0002(10) -0.0024(10)
    C12 0.0429(9) 0.0547(12) 0.0527(14) -0.0124(9) -0.0030(9) -0.0010(10)
    Cl1 0.0621(12) 0.0518(5) 0.053(3) 0.0063(9) -0.0079(17) -0.0050(8)
    O1 0.152(4) 0.055(2) 0.132(4) -0.002(3) 0.078(4) -0.005(2)
    O2 0.088(2) 0.0528(19) 0.074(3) 0.0035(19) 0.006(2) -0.0154(18)
    O3 0.116(4) 0.105(4) 0.172(7) 0.036(3) 0.082(4) 0.035(4)
    O4 0.206(8) 0.177(7) 0.081(4) 0.003(6) -0.045(5) -0.009(4)
_geom_special_details
;
 All esds (except the esd in the dihedral angle between two l.s. planes)
 are estimated using the full covariance matrix.  The cell esds are taken
 into account individually in the estimation of esds in distances, angles
 and torsion angles; correlations between esds in cell parameters are only
 used when they are defined by crystal symmetry.  An approximate (isotropic)
 treatment of cell esds is used for estimating esds involving l.s. planes.
;
loop_
    _geom_bond_atom_site_label_1
    _geom_bond_atom_site_label_2
    _geom_bond_site_symmetry_2
    _geom_bond_distance
    _geom_bond_publ_flag
    Ag1 N1 . 2.1860(13) yes
    Ag1 N1 2_755 2.1861(13) n
    S1 C9 . 1.7202(17) yes
    S1 C12 . 1.704(2) yes
    N1 C1 . 1.307(2) yes
    N1 C8 . 1.380(2) yes
    N2 C2 . 1.320(2) yes
    N2 C3 . 1.364(2) yes
    C1 H1 . 0.9300 n
    C1 C2 . 1.427(2) n
    C2 C9 . 1.460(2) n
    C3 C4 . 1.412(2) n
    C3 C8 . 1.414(2) n
    C4 H4 . 0.9300 n
    C4 C5 . 1.363(3) n
    C5 H5 . 0.9300 n
    C5 C6 . 1.402(3) n
    C6 H6 . 0.9300 n
    C6 C7 . 1.360(3) n
    C7 H7 . 0.9300 n
    C7 C8 . 1.406(3) n
    C9 C10 . 1.373(3) n
    C10 H10 . 0.9300 n
    C10 C11 . 1.421(3) n
    C11 H11 . 0.9300 n
    C11 C12 . 1.344(3) n
    C12 H12 . 0.9300 n
    Cl1 O1 . 1.432(5) n
    Cl1 O2 . 1.417(5) n
    Cl1 O3 . 1.392(7) n
    Cl1 O4 . 1.399(6) n
loop_
    _geom_angle_atom_site_label_1
    _geom_angle_atom_site_label_2
    _geom_angle_atom_site_label_3
    _geom_angle_site_symmetry_1
    _geom_angle_site_symmetry_3
    _geom_angle
    _geom_angle_publ_flag
    N1 Ag1 N1 . 2_755 165.14(8) yes
    C12 S1 C9 . . 91.83(9) yes
    C1 N1 Ag1 . . 120.27(12) yes
    C1 N1 C8 . . 117.94(14) n
    C8 N1 Ag1 . . 121.17(11) yes
    C2 N2 C3 . . 117.24(13) n
    N1 C1 H1 . . 118.9 no
    N1 C1 C2 . . 122.13(16) n
    C2 C1 H1 . . 118.9 no
    N2 C2 C1 . . 121.37(16) n
    N2 C2 C9 . . 119.37(14) n
    C1 C2 C9 . . 119.20(16) n
    N2 C3 C4 . . 119.64(15) n
    N2 C3 C8 . . 121.78(15) n
    C4 C3 C8 . . 118.53(16) n
    C3 C4 H4 . . 119.9 no
    C5 C4 C3 . . 120.16(17) n
    C5 C4 H4 . . 119.9 no
    C4 C5 H5 . . 119.6 no
    C4 C5 C6 . . 120.87(19) n
    C6 C5 H5 . . 119.6 no
    C5 C6 H6 . . 119.8 no
    C7 C6 C5 . . 120.47(18) n
    C7 C6 H6 . . 119.8 no
    C6 C7 H7 . . 120.0 no
    C6 C7 C8 . . 119.98(18) n
    C8 C7 H7 . . 120.0 no
    N1 C8 C3 . . 119.39(15) n
    N1 C8 C7 . . 120.63(15) n
    C7 C8 C3 . . 119.98(17) n
    C2 C9 S1 . . 119.97(13) n
    C10 C9 S1 . . 110.81(13) n
    C10 C9 C2 . . 129.05(16) n
    C9 C10 H10 . . 123.8 no
    C9 C10 C11 . . 112.34(17) n
    C11 C10 H10 . . 123.8 no
    C10 C11 H11 . . 123.7 no
    C12 C11 C10 . . 112.58(18) n
    C12 C11 H11 . . 123.7 no
    S1 C12 H12 . . 123.8 no
    C11 C12 S1 . . 112.43(15) n
    C11 C12 H12 . . 123.8 no
    O2 Cl1 O1 . . 106.5(5) n
    O3 Cl1 O1 . . 107.2(4) n
    O3 Cl1 O2 . . 109.9(5) n
    O3 Cl1 O4 . . 112.9(6) n
    O4 Cl1 O1 . . 110.4(6) n
    O4 Cl1 O2 . . 109.8(4) n
loop_
    _geom_torsion_atom_site_label_1
    _geom_torsion_atom_site_label_2
    _geom_torsion_atom_site_label_3
    _geom_torsion_atom_site_label_4
    _geom_torsion_site_symmetry_1
    _geom_torsion_site_symmetry_2
    _geom_torsion_site_symmetry_3
    _geom_torsion_site_symmetry_4
    _geom_torsion
    _geom_torsion_publ_flag
    Ag1 N1 C1 C2 . . . . -170.09(15) no
    Ag1 N1 C8 C3 . . . . 167.57(14) no
    Ag1 N1 C8 C7 . . . . -11.3(3) no
    S1 C9 C10 C11 . . . . 0.0(3) no
    N1 Ag1 N1 C1 2_755 . . . 162.84(16) no
    N1 Ag1 N1 C8 2_755 . . . -7.97(15) no
    N1 C1 C2 N2 . . . . 2.6(3) no
    N1 C1 C2 C9 . . . . -174.71(19) no
    N2 C2 C9 S1 . . . . 3.9(3) no
    N2 C2 C9 C10 . . . . -170.9(2) no
    N2 C3 C4 C5 . . . . 178.7(2) no
    N2 C3 C8 N1 . . . . 2.6(3) no
    N2 C3 C8 C7 . . . . -178.51(19) no
    C1 N1 C8 C3 . . . . -3.5(3) no
    C1 N1 C8 C7 . . . . 177.7(2) no
    C1 C2 C9 S1 . . . . -178.79(16) no
    C1 C2 C9 C10 . . . . 6.4(4) no
    C2 N2 C3 C4 . . . . -176.53(19) no
    C2 N2 C3 C8 . . . . 0.8(3) no
    C2 C9 C10 C11 . . . . 175.2(2) no
    C3 N2 C2 C1 . . . . -3.4(3) no
    C3 N2 C2 C9 . . . . 173.90(18) no
    C3 C4 C5 C6 . . . . -0.4(3) no
    C4 C3 C8 N1 . . . . -179.96(19) no
    C4 C3 C8 C7 . . . . -1.1(3) no
    C4 C5 C6 C7 . . . . -0.6(4) no
    C5 C6 C7 C8 . . . . 0.8(4) no
    C6 C7 C8 N1 . . . . 179.0(2) no
    C6 C7 C8 C3 . . . . 0.1(3) no
    C8 N1 C1 C2 . . . . 1.0(3) no
    C8 C3 C4 C5 . . . . 1.2(3) no
    C9 S1 C12 C11 . . . . 0.7(2) no
    C9 C10 C11 C12 . . . . 0.5(3) no
    C10 C11 C12 S1 . . . . -0.8(3) no
    C12 S1 C9 C2 . . . . -176.09(18) no
    C12 S1 C9 C10 . . . . -0.42(18) no
