# Supplementary material for: Bis[2-(thio­phen-2-yl)quinoxaline-κN 4]silver(I) perchlorate
Source: IUCrdata. 2023 Mar 21;8(Pt 3):x230246. doi: 10.1107/S2414314623002468 (PMC10171327; doi:10.1107/S2414314623002468)
Supplement: Supplementary file 2 [file x-08-x230246-Isup2.hkl]

# 
# h,k,l, Fc-squared, Fo-squared, sigma(Fo-squared) and status flag 
# 
data_I
_shelx_title ' 13GC17M in C2/c' 
_shelx_refln_list_code          4 
_shelx_F_calc_maximum      568.89 
_exptl_crystal_F_000      1264.00 
_reflns_d_resolution_high  0.6642 
 
loop_ 
 _symmetry_equiv_pos_as_xyz 
 'x, y, z' 
 '-x, y, -z+1/2' 
 'x+1/2, y+1/2, z' 
 '-x+1/2, y+1/2, -z+1/2' 
 '-x, -y, -z' 
 'x, -y, z-1/2' 
 '-x+1/2, -y+1/2, -z' 
 'x+1/2, -y+1/2, z-1/2' 
 
_cell_length_a    29.8739 
_cell_length_b    10.6344 
_cell_length_c     7.6425 
_cell_angle_alpha  90.000 
_cell_angle_beta   99.930 
_cell_angle_gamma  90.000 
 
_shelx_F_squared_multiplier     1.000 
 
loop_ 
 _refln_index_h 
 _refln_index_k 
 _refln_index_l 
 _refln_F_squared_calc 
 _refln_F_squared_meas 
 _refln_F_squared_sigma 
 _refln_observed_status 
   6   0   0    50202.57    57227.93    399.94 o 
   8   0   0    48527.38    50105.26    326.93 o 
  10   0   0    14922.88    14981.69     74.10 o 
  12   0   0    88658.04    91051.48    726.65 o 
  14   0   0    74479.61    76128.74    617.41 o 
  16   0   0     2937.22     2644.41     51.53 o 
  18   0   0    26455.04    25166.37    261.41 o 
  20   0   0     6129.07     6337.38    105.37 o 
  22   0   0    23824.27    24154.11    420.64 o 
  24   0   0     4249.61     4268.90     87.18 o 
  26   0   0    10972.09    11705.16    125.31 o 
  28   0   0     1829.22     1841.82     63.16 o 
  30   0   0    12454.08    12494.66    139.67 o 
  32   0   0     3696.83     3648.71     87.30 o 
  34   0   0      726.00      828.36     56.60 o 
  36   0   0     2927.88     3044.31    111.02 o 
  38   0   0      302.64      267.27     69.43 o 
  40   0   0     1827.15     1831.73    102.13 o 
  42   0   0     1167.95     1299.78     99.70 o 
   7   1   0     1430.62     1725.03     18.56 o 
   9   1   0    34247.66    34335.15    267.91 o 
  11   1   0     1291.77     1424.54     19.14 o 
  13   1   0    24397.15    24819.99     93.65 o 
  17   1   0    14937.58    15601.97     73.41 o 
  19   1   0     4947.37     5010.35     51.53 o 
  21   1   0     2949.04     2913.41     33.92 o 
  23   1   0     3344.40     3279.99     41.32 o 
  25   1   0      485.51      536.62     33.91 o 
  27   1   0     4278.74     4105.22     57.86 o 
  29   1   0      428.66      386.42     32.84 o 
  31   1   0     2717.36     2756.36     54.76 o 
  33   1   0       37.96       67.87     37.30 o 
  35   1   0     2266.56     2234.06     60.11 o 
  37   1   0       46.89       76.25     46.34 o 
  39   1   0      613.65      639.25     64.40 o 
  41   1   0      839.35      927.40     70.15 o 
  43   1   0      164.50      169.46     70.11 o 
   4   2   0     8526.90     9472.74     52.58 o 
   6   2   0    25063.26    26262.52    263.49 o 
   8   2   0     1556.60     1594.85     17.07 o 
  10   2   0     9068.92     9716.38     62.29 o 
  12   2   0     5700.76     5404.77     37.12 o 
  14   2   0     2249.85     2211.82     26.63 o 
  16   2   0    13011.98    13166.35     64.82 o 
  18   2   0        3.03       15.34     17.18 o 
  20   2   0    12210.62    12171.69     62.64 o 
  22   2   0       62.57       59.83     20.21 o 
  24   2   0     4904.99     4896.65     46.41 o 
  26   2   0      693.52      635.41     34.16 o 
  28   2   0     1429.99     1466.42     46.96 o 
  30   2   0      967.40      925.43     45.72 o 
  32   2   0      411.60      428.17     39.11 o 
  34   2   0      414.97      449.19     40.93 o 
  36   2   0       75.54       49.59     43.41 o 
  38   2   0      981.02     1054.47     60.22 o 
  40   2   0       12.67        4.75     61.09 o 
  42   2   0      793.64      831.47     71.00 o 
   1   3   0    70205.66    68405.10    511.59 o 
   3   3   0    34302.89    33582.92    282.78 o 
   5   3   0    16197.50    16048.76    147.92 o 
   7   3   0    39301.04    39491.84    307.18 o 
   9   3   0     3218.08     2946.69     19.96 o 
  11   3   0    31389.52    30047.91    166.31 o 
  13   3   0    12737.27    12268.39     43.65 o 
  15   3   0    27508.44    26646.80    115.15 o 
  17   3   0     5273.46     5178.54     40.24 o 
  19   3   0    11897.15    11866.02     71.77 o 
  21   3   0     7853.79     7794.14     57.79 o 
  23   3   0     1769.42     1737.66     32.50 o 
  25   3   0    16171.55    15807.69    151.93 o 
  27   3   0     2840.43     2835.18     76.25 o 
  29   3   0     5060.30     4936.14     84.04 o 
  31   3   0     1346.00     1280.41     56.66 o 
  33   3   0     3504.57     3640.23     80.07 o 
  35   3   0      265.91      280.27     48.27 o 
  37   3   0     2424.00     2479.66     89.81 o 
  39   3   0     1407.33     1424.00     65.63 o 
  41   3   0      729.75      755.45     70.22 o 
   0   4   0     1763.27     1984.61     45.92 o 
   2   4   0    26241.88    26099.33    153.21 o 
   4   4   0     2453.47     2446.31     26.07 o 
   6   4   0     6747.97     6307.82     34.99 o 
   8   4   0     8997.61     9496.21     61.39 o 
  12   4   0     3864.03     3688.54     23.21 o 
  14   4   0     4145.17     4367.28     33.30 o 
  16   4   0     8879.50     8633.31     36.95 o 
  18   4   0      262.18      295.61     11.02 o 
  20   4   0    10647.42    10651.96     59.72 o 
  22   4   0      199.49      221.99     26.02 o 
  24   4   0     1203.25     1186.43     32.75 o 
  26   4   0     1007.98      915.42     35.77 o 
  28   4   0     3300.28     3303.37     72.17 o 
  30   4   0     1145.73     1121.82     53.50 o 
  32   4   0      690.36      678.64     48.31 o 
  34   4   0     1122.98     1193.14     58.95 o 
  36   4   0        3.08       -3.27     46.35 o 
  38   4   0     1119.10     1192.67     77.50 o 
  40   4   0       65.39       53.08     77.04 o 
   1   5   0     2475.35     2475.64     74.22 o 
   3   5   0     1310.64     1305.22     22.57 o 
   5   5   0    18726.63    19703.76    171.49 o 
   7   5   0     2899.83     3621.14     41.19 o 
  11   5   0       11.17       27.28      7.62 o 
  13   5   0     3569.93     3364.88     33.21 o 
  15   5   0      618.63      663.27     17.45 o 
  17   5   0     8090.50     8051.69     66.75 o 
  19   5   0      527.19      582.93     31.97 o 
  21   5   0     1725.10     1649.13     40.77 o 
  23   5   0      149.31      189.69     28.31 o 
  25   5   0      922.62      969.61     36.28 o 
  27   5   0     2161.84     2177.65     46.74 o 
  29   5   0       31.11       15.97     38.48 o 
  31   5   0     1133.65     1311.29     82.91 o 
  33   5   0      272.17      393.22     59.33 o 
  35   5   0      271.57      351.02     64.72 o 
  37   5   0        5.88       21.93     75.28 o 
  39   5   0      183.83      225.73     94.69 o 
   0   6   0    28320.03    27905.06    210.35 o 
   2   6   0     4051.67     3818.04     53.64 o 
   4   6   0    19004.65    17644.90    103.81 o 
   6   6   0     3462.84     3138.20     37.92 o 
   8   6   0     9760.62     8871.24     45.89 o 
  10   6   0     8134.33     7928.44     51.37 o 
  12   6   0     5341.65     5082.11     37.38 o 
  14   6   0     9662.64     9667.07     64.82 o 
  16   6   0     4343.47     4446.37     49.10 o 
  18   6   0     5933.84     6132.50     72.17 o 
  20   6   0      355.06      417.83     28.78 o 
  22   6   0    10005.92    10141.96    131.90 o 
  24   6   0     2644.00     2727.57     61.39 o 
  26   6   0     3156.37     3200.47     64.20 o 
  28   6   0     1485.78     1590.12     51.30 o 
  30   6   0     1715.15     1756.48     77.86 o 
  32   6   0      464.05      465.33     63.11 o 
  34   6   0      952.82     1027.61     73.50 o 
  36   6   0     1785.52     2038.32    113.94 o 
  38   6   0      268.80      291.91     89.43 o 
   1   7   0     5129.41     4724.72     97.06 o 
   3   7   0     1057.64      892.92     29.12 o 
   5   7   0     6180.80     6056.93     77.91 o 
   7   7   0     1941.26     1854.18     29.07 o 
   9   7   0     4590.87     4571.64     37.43 o 
  11   7   0      168.33      213.15     26.04 o 
  13   7   0     7998.15     7956.96    115.05 o 
  15   7   0      226.15      292.98     25.91 o 
  17   7   0     4484.89     4388.05     67.49 o 
  19   7   0     1180.96     1182.30     46.21 o 
  21   7   0     1198.06     1219.74     46.23 o 
  23   7   0     1933.99     1973.33     54.70 o 
  25   7   0      544.15      539.18     40.60 o 
  27   7   0     1415.76     1441.83     52.82 o 
  29   7   0      339.65      299.48     40.02 o 
  31   7   0     1029.13     1016.53     74.96 o 
  33   7   0      346.70      371.26     82.33 o 
  35   7   0      769.69      813.38     90.67 o 
  37   7   0       77.74      143.30     76.09 o 
   0   8   0      698.68      775.79     95.10 o 
   2   8   0     4466.39     4328.86    112.98 o 
   4   8   0       33.13       48.38     24.81 o 
   6   8   0      415.12      393.26     23.79 o 
   8   8   0      257.82      229.10     27.92 o 
  10   8   0     1682.31     1616.48     44.07 o 
  12   8   0      118.24      109.80     28.24 o 
  14   8   0      759.72      721.06     30.55 o 
  16   8   0     1561.10     1548.82     48.32 o 
  18   8   0      238.72      176.16     37.90 o 
  20   8   0      878.82     1019.13     54.00 o 
  22   8   0        4.87       22.19     37.50 o 
  24   8   0      236.52      261.08     38.70 o 
  26   8   0       12.85       54.78     40.80 o 
  28   8   0      162.11      182.97     43.76 o 
  30   8   0       63.80      136.91     42.64 o 
  32   8   0       95.67      130.07     78.74 o 
  34   8   0        0.69       13.75     80.54 o 
  36   8   0       20.94       43.48     91.44 o 
   1   9   0     1864.89     1882.71     64.17 o 
   3   9   0    15005.03    14350.46    270.07 o 
   5   9   0     1602.97     1687.32     63.47 o 
   7   9   0      588.57      610.12     45.32 o 
   9   9   0     3756.48     3544.94     79.04 o 
  11   9   0     4654.36     4421.94     67.43 o 
  13   9   0      863.24      984.75     35.24 o 
  15   9   0     4547.24     4509.69     98.31 o 
  17   9   0     2101.02     2135.54     60.84 o 
  19   9   0      866.25     1036.84     52.14 o 
  21   9   0     1113.84     1185.70     54.66 o 
  23   9   0      864.97      863.64     52.71 o 
  25   9   0      997.34     1031.88     55.51 o 
  27   9   0     1172.89     1185.10     60.63 o 
  29   9   0      708.46      691.34     51.94 o 
  31   9   0      153.13      155.61     47.98 o 
  33   9   0      763.42      924.77    101.19 o 
  35   9   0      201.67      385.67     96.72 o 
   0  10   0       85.97      103.08     57.04 o 
   2  10   0      682.53      647.03     49.87 o 
   4  10   0     1359.52     1316.32     54.21 o 
   6  10   0     1697.51     1679.74     57.64 o 
   8  10   0     2151.24     2185.72     69.80 o 
  10  10   0      146.93      193.86     40.09 o 
  12  10   0      141.30      218.79     40.26 o 
  14  10   0      337.96      353.52     66.76 o 
  16  10   0      871.81      819.29     95.50 o 
  18  10   0      670.13      639.43     55.29 o 
  20  10   0      414.89      422.07     47.21 o 
  22  10   0      243.02      204.11     46.91 o 
  24  10   0      552.56      608.70     53.81 o 
  26  10   0      629.32      665.76     56.24 o 
  28  10   0      116.80       75.14     51.65 o 
  30  10   0       62.30       52.30     52.79 o 
  32  10   0      234.03      217.57     73.36 o 
   1  11   0      209.33      213.52     45.70 o 
   3  11   0       92.73      127.22     44.40 o 
   5  11   0       34.53       43.67     44.40 o 
   7  11   0       40.87       31.86     41.91 o 
   9  11   0      193.75      145.89     41.86 o 
  11  11   0      190.07      200.18     43.80 o 
  13  11   0        0.38       -1.06     66.24 o 
  15  11   0       72.03       46.06     63.76 o 
  17  11   0       22.00      101.24     69.24 o 
  19  11   0       31.92       97.70     76.37 o 
  21  11   0        7.32        0.30     71.84 o 
  23  11   0       68.42       80.46     69.70 o 
  25  11   0        9.07       48.69     67.84 o 
  27  11   0       33.94       33.48     69.06 o 
  29  11   0       15.69       49.46     65.14 o 
  31  11   0        0.23       89.93     74.13 o 
   0  12   0      150.13      186.16     67.96 o 
   2  12   0      953.35     1030.97     57.03 o 
   4  12   0      606.79      647.63     52.86 o 
   6  12   0      167.47      178.74     45.39 o 
   8  12   0      223.98      237.49     46.47 o 
  10  12   0      546.49      590.54     52.15 o 
  12  12   0      404.67      404.79     80.44 o 
  14  12   0      241.05      235.03     70.38 o 
  16  12   0      400.63      490.87     85.06 o 
  18  12   0      417.42      471.33     80.88 o 
  20  12   0       64.43       83.20     82.18 o 
  22  12   0      236.61      177.71     77.40 o 
  24  12   0      148.14      238.39     73.64 o 
  26  12   0       47.39       56.06     71.40 o 
  28  12   0      397.98      522.63    125.17 o 
   1  13   0      303.66      339.77     55.89 o 
   3  13   0       74.53       69.39     47.15 o 
   5  13   0       68.21       98.34     51.14 o 
   7  13   0      356.35      400.91     53.22 o 
   9  13   0      222.88      230.62     48.67 o 
  11  13   0      227.65      189.14     75.97 o 
  13  13   0       73.81      172.98     75.99 o 
  15  13   0       18.29        2.24     67.17 o 
  17  13   0      141.49      175.33     87.26 o 
  19  13   0      117.90      141.20     68.34 o 
  21  13   0      143.05      138.47     88.73 o 
  23  13   0      335.49      383.64    123.55 o 
   0  14   0       38.58       70.91     73.40 o 
   2  14   0       17.45       40.59     50.38 o 
   4  14   0       49.70      109.75     55.21 o 
   6  14   0       47.68       32.50     48.80 o 
   8  14   0       42.46       86.71     48.72 o 
  10  14   0       13.56       33.66     77.61 o 
  12  14   0       41.28       49.04     78.62 o 
  14  14   0      108.80      135.26     75.98 o 
  16  14   0        7.45       35.69     84.95 o 
   1  15   0       38.01       29.02     53.02 o 
   3  15   0       71.02       40.90     53.66 o 
   5  15   0       16.32       23.49     51.76 o 
   7  15   0       37.21       74.60     90.29 o 
 -43   1   1      891.49      921.93     93.04 o 
 -41   1   1      306.84      376.36     75.79 o 
 -39   1   1      382.20      293.30     58.45 o 
 -37   1   1      482.72      518.84     44.18 o 
 -35   1   1      361.41      375.43     40.30 o 
 -33   1   1     1296.61     1362.47     46.13 o 
 -31   1   1     2619.33     2584.41     54.28 o 
 -29   1   1     2496.05     2590.89     51.27 o 
 -27   1   1      546.74      574.38     34.20 o 
 -25   1   1     3033.92     3132.89     60.85 o 
 -23   1   1     1519.05     1568.21     31.46 o 
 -21   1   1     2359.84     2426.24     34.50 o 
 -19   1   1     1160.66     1058.45     25.58 o 
 -17   1   1     1157.78     1220.40     24.42 o 
 -15   1   1    15941.87    16991.93     70.09 o 
 -13   1   1    11984.03    12446.25     62.92 o 
 -11   1   1     2299.04     2413.09     23.26 o 
  -9   1   1     5851.06     6257.84     42.01 o 
  -7   1   1     2256.01     2569.79     36.35 o 
  -5   1   1     1873.54     2149.23     30.38 o 
   3   1   1     9060.61    10756.12     42.46 o 
   5   1   1     5987.87     5909.87     41.41 o 
   7   1   1      692.40      603.99     15.89 o 
   9   1   1     3424.84     3417.14     40.31 o 
  11   1   1    28155.50    29137.02    126.49 o 
  13   1   1     8588.94     8971.85     43.57 o 
  15   1   1     1808.79     1647.07     23.72 o 
  17   1   1     3816.57     3590.38     36.68 o 
  19   1   1     2098.47     2064.93     33.10 o 
  21   1   1     4099.74     3959.47     55.61 o 
  23   1   1      510.85      555.18     33.07 o 
  25   1   1     2326.55     2494.56     48.22 o 
  27   1   1     2873.31     2892.70     58.07 o 
  29   1   1     2839.39     2827.58     60.09 o 
  31   1   1     1481.76     1528.73     57.84 o 
  33   1   1      795.08      879.35     51.91 o 
  35   1   1      788.35      739.23     50.46 o 
  37   1   1      400.82      390.43     49.45 o 
  39   1   1      765.95      725.96     55.63 o 
  41   1   1     1227.78     1270.89     71.19 o 
 -44   2   1      379.15      393.80    100.79 o 
 -42   2   1     1162.72     1154.54    119.08 o 
 -40   2   1      329.96      313.28     59.16 o 
 -38   2   1      898.45      831.93     56.03 o 
 -36   2   1     1009.79      913.33     53.61 o 
 -34   2   1      946.55      906.78     45.00 o 
 -32   2   1      869.54      870.18     43.22 o 
 -30   2   1     3334.54     3192.46     59.13 o 
 -28   2   1     1804.52     1737.53     43.96 o 
 -26   2   1     1139.27     1124.87     38.82 o 
 -24   2   1     5541.26     5486.58     59.71 o 
 -22   2   1     2808.67     2832.73     39.71 o 
 -20   2   1     3687.58     3665.63     38.38 o 
 -18   2   1     3188.17     3454.92     35.20 o 
 -16   2   1     8954.34     8874.64     53.67 o 
 -14   2   1     6119.30     6341.42     39.70 o 
 -12   2   1    13130.47    13829.84     67.70 o 
 -10   2   1    14120.33    14846.79     63.70 o 
  -8   2   1     5975.08     6610.88     57.55 o 
  -6   2   1     3613.00     4053.73     31.95 o 
  -4   2   1    17014.45    18659.57    188.47 o 
  -2   2   1     1180.98     1121.89     21.87 o 
   0   2   1     9678.03    10540.84     51.83 o 
   2   2   1     1531.85     1646.05     21.75 o 
   4   2   1      839.42      811.15     16.12 o 
   6   2   1     8003.02     8231.64     61.49 o 
   8   2   1    22792.19    23367.14    175.94 o 
  10   2   1    10786.67    10940.14     49.02 o 
  12   2   1    12811.73    12658.47     91.11 o 
  14   2   1     5669.29     5724.91     42.30 o 
  16   2   1     6649.46     6543.37     46.21 o 
  18   2   1     2691.98     2833.40     32.98 o 
  20   2   1     6016.63     5758.35     55.51 o 
  22   2   1     2532.80     2524.24     35.45 o 
  24   2   1     2476.73     2469.94     44.90 o 
  26   2   1     6105.31     5796.58     77.21 o 
  28   2   1     1805.79     1849.79     51.58 o 
  30   2   1     1385.50     1540.18     56.02 o 
  32   2   1      939.74      962.07     52.00 o 
  34   2   1     1508.17     1468.96     58.36 o 
  36   2   1      442.79      455.34     60.72 o 
  38   2   1     2171.19     2293.92     91.92 o 
  40   2   1     1309.64     1315.31     95.55 o 
  42   2   1      410.02      445.10     81.89 o 
 -43   3   1      105.55       53.24     95.10 o 
 -41   3   1       96.85       65.59     54.54 o 
 -39   3   1       51.82       74.22     47.52 o 
 -37   3   1      111.63       92.38     45.32 o 
 -35   3   1        3.41        8.55     41.06 o 
 -33   3   1      131.25      160.95     41.87 o 
 -31   3   1       18.79       23.40     39.90 o 
 -29   3   1     1170.12     1112.42     45.58 o 
 -27   3   1        0.62       17.40     32.25 o 
 -25   3   1        5.74        7.73     21.43 o 
 -23   3   1      569.76      543.46     26.16 o 
 -21   3   1      165.08      171.98     22.17 o 
 -19   3   1      323.04      282.87     21.29 o 
 -17   3   1     1323.24     1382.28     25.78 o 
 -15   3   1      577.76      517.62     18.64 o 
 -13   3   1      414.44      412.54     11.97 o 
 -11   3   1     5304.38     5434.94     64.53 o 
  -9   3   1      946.44     1008.21     16.22 o 
  -7   3   1     1288.70     1295.38     19.85 o 
  -5   3   1     2229.96     2239.22     25.85 o 
  -3   3   1     3273.16     3254.35     38.27 o 
  -1   3   1     2384.55     2319.27     29.78 o 
   1   3   1      194.55      194.51     12.89 o 
   3   3   1     4362.63     4506.17     49.53 o 
   5   3   1        7.36       28.94     14.97 o 
   7   3   1     3352.36     3470.99     30.10 o 
   9   3   1      105.95      137.32     11.12 o 
  11   3   1        1.12       24.14     14.58 o 
  13   3   1     1239.98     1387.05     25.19 o 
  15   3   1       25.31       45.33     18.14 o 
  17   3   1      864.50      845.74     26.16 o 
  19   3   1     3312.85     3426.21     44.73 o 
  21   3   1       23.89       30.46     23.97 o 
  23   3   1     1427.62     1406.36     36.09 o 
  25   3   1     1413.86     1384.14     38.49 o 
  27   3   1      192.15      169.33     28.53 o 
  29   3   1      273.34      271.43     38.64 o 
  31   3   1       53.36       57.35     35.92 o 
  33   3   1      448.08      458.51     54.94 o 
  35   3   1      129.49      191.22     54.78 o 
  37   3   1       18.30       33.57     52.30 o 
  39   3   1      295.77      328.70     57.40 o 
  41   3   1        4.94       40.23     88.60 o 
 -42   4   1      133.17      114.60     91.03 o 
 -40   4   1      970.75     1024.79     89.10 o 
 -38   4   1      224.09      228.52     65.77 o 
 -36   4   1       90.41       70.58     48.38 o 
 -34   4   1      454.55      430.22     50.36 o 
 -32   4   1      219.34      286.84     44.11 o 
 -30   4   1     1264.48     1313.06     88.80 o 
 -28   4   1     2323.69     2245.85     55.06 o 
 -26   4   1     6152.34     6182.28     66.70 o 
 -24   4   1      667.69      631.81     33.72 o 
 -22   4   1        4.31       29.53     21.81 o 
 -20   4   1     2378.14     2481.40     31.97 o 
 -18   4   1     5419.29     5478.60     42.26 o 
 -16   4   1     1915.24     2070.81     27.64 o 
 -14   4   1    11703.85    12861.56    101.43 o 
 -12   4   1     3038.84     3226.59     35.13 o 
 -10   4   1      592.96      667.81     15.18 o 
  -8   4   1     6015.56     6186.68     41.49 o 
  -6   4   1     4228.97     4956.46     33.96 o 
  -4   4   1    17833.46    18657.11     97.16 o 
  -2   4   1      694.07      677.90     27.64 o 
   0   4   1     8704.58     9102.21     70.46 o 
   2   4   1     2594.53     2969.63     26.33 o 
   4   4   1    22328.26    23094.68    233.31 o 
   6   4   1     1301.93     1309.24     26.41 o 
   8   4   1       73.52      140.37     14.65 o 
  10   4   1    13625.74    14597.73     54.80 o 
  12   4   1     6323.22     6682.99     49.19 o 
  14   4   1     6513.66     6268.22     46.90 o 
  16   4   1     5692.76     5583.27     47.70 o 
  18   4   1     5285.55     4957.25     48.52 o 
  20   4   1     1076.23     1127.82     31.84 o 
  22   4   1     1239.37     1194.10     33.05 o 
  24   4   1     2401.32     2358.04     40.71 o 
  26   4   1     3737.38     3693.97     58.49 o 
  28   4   1      728.70      777.17     43.21 o 
  30   4   1     1019.58     1193.71     63.23 o 
  32   4   1      623.74      611.60     54.57 o 
  34   4   1       47.43       32.38     45.24 o 
  36   4   1     1209.29     1277.81     97.29 o 
  38   4   1      260.50      241.53     82.07 o 
  40   4   1      655.43      618.54    115.01 o 
 -41   5   1      211.31      228.80    115.82 o 
 -39   5   1      549.17      526.12     86.91 o 
 -37   5   1      537.06      551.78     64.91 o 
 -35   5   1     1393.56     1415.12     79.03 o 
 -33   5   1       77.29       81.89     56.74 o 
 -31   5   1     2738.04     2758.88     87.80 o 
 -29   5   1     1600.61     1594.38     50.45 o 
 -27   5   1      539.03      515.46     33.59 o 
 -25   5   1     2104.34     2015.60     45.11 o 
 -23   5   1     4461.09     4386.18     72.38 o 
 -21   5   1     1614.57     1599.98     41.15 o 
 -19   5   1       79.99      105.00     19.13 o 
 -17   5   1    15947.89    15713.51    113.56 o 
 -15   5   1     1157.17     1158.07     21.66 o 
 -13   5   1     7760.76     7489.44     40.07 o 
 -11   5   1     5292.91     5553.22     33.75 o 
  -9   5   1    16428.80    16130.22     72.89 o 
  -7   5   1      941.26      807.05     15.16 o 
  -5   5   1    10873.69    11282.49     65.94 o 
  -3   5   1     7352.26     7400.95     54.94 o 
  -1   5   1     5647.07     5491.27     40.69 o 
   1   5   1    26013.98    26909.07    142.29 o 
   3   5   1      778.59      777.67     18.87 o 
   5   5   1     7724.32     7709.54     55.59 o 
   7   5   1     5915.61     6473.40     53.38 o 
   9   5   1    18849.16    18797.40    145.30 o 
  11   5   1      296.97      317.82     15.50 o 
  13   5   1    22227.98    21490.61    118.21 o 
  15   5   1     4988.71     4848.91     37.64 o 
  17   5   1     1085.14     1021.86     29.86 o 
  19   5   1     2831.32     2686.90     42.24 o 
  21   5   1     4727.96     4351.38     59.23 o 
  23   5   1     2929.48     2813.17     51.95 o 
  25   5   1      888.26      878.25     38.62 o 
  27   5   1     4668.81     4580.70     66.59 o 
  29   5   1      297.73      290.13     37.08 o 
  31   5   1     1814.75     1599.53     91.09 o 
  33   5   1      825.61      904.48     85.75 o 
  35   5   1     1283.84     1406.62     92.91 o 
  37   5   1      416.35      399.08     88.31 o 
  39   5   1      849.10      598.22    139.80 o 
 -38   6   1       12.73       31.95     72.20 o 
 -36   6   1      396.44      361.15     83.66 o 
 -34   6   1      206.98      303.40     67.34 o 
 -32   6   1        0.23       23.88     53.64 o 
 -30   6   1      543.72      514.89     52.23 o 
 -28   6   1       31.11       58.85     37.00 o 
 -26   6   1      209.14      163.08     35.50 o 
 -24   6   1       50.05       66.94     36.58 o 
 -22   6   1     4476.96     4224.04     68.33 o 
 -20   6   1      111.28      123.29     26.84 o 
 -18   6   1     1259.50     1193.81     30.79 o 
 -16   6   1      129.68      113.26     17.77 o 
 -14   6   1        4.45       31.74     14.14 o 
 -12   6   1     3925.59     3765.20     34.26 o 
 -10   6   1      378.29      358.11     10.92 o 
  -8   6   1     4383.69     4251.19     39.06 o 
  -6   6   1       66.76       61.07     17.32 o 
  -4   6   1     7238.92     7024.88     46.90 o 
  -2   6   1      179.26      197.09     15.17 o 
   0   6   1     4121.36     4191.10     30.29 o 
   2   6   1      135.46      167.22     18.07 o 
   4   6   1     3450.40     3164.36     37.43 o 
   6   6   1     1310.97     1386.22     29.92 o 
   8   6   1     3749.90     3851.98     43.78 o 
  10   6   1      324.73      294.94     17.86 o 
  12   6   1      192.34      168.71     17.96 o 
  14   6   1     2304.85     2383.98     28.13 o 
  16   6   1     2102.43     1934.87     36.57 o 
  18   6   1     6244.90     6106.47     64.87 o 
  20   6   1     1087.54     1091.98     37.25 o 
  22   6   1      476.07      484.51     38.18 o 
  24   6   1       86.83       94.78     38.62 o 
  26   6   1     1102.56     1044.34     50.82 o 
  28   6   1       10.63       -6.28     37.21 o 
  30   6   1       16.22       37.83     65.66 o 
  32   6   1      854.21      897.57     91.16 o 
  34   6   1       77.34      122.54     71.67 o 
  36   6   1       19.62       63.39     83.86 o 
 -37   7   1      199.13      223.04     83.44 o 
 -35   7   1        4.39        7.78     73.70 o 
 -33   7   1      492.41      490.24     85.17 o 
 -31   7   1        0.66       13.78     53.63 o 
 -29   7   1      623.87      643.71     44.19 o 
 -27   7   1      451.67      430.24     41.99 o 
 -25   7   1      414.20      383.55     41.58 o 
 -23   7   1       43.18       24.63     36.80 o 
 -21   7   1       19.55       22.35     36.06 o 
 -19   7   1     1736.20     1692.35     50.58 o 
 -17   7   1       49.34       28.45     28.68 o 
 -15   7   1     3254.09     3283.34     47.24 o 
 -13   7   1        1.93        9.36     26.08 o 
 -11   7   1     1647.25     1620.31     40.72 o 
  -9   7   1       41.71       39.54     20.53 o 
  -7   7   1     2103.39     2130.47     33.55 o 
  -5   7   1      580.92      610.59     24.48 o 
  -3   7   1      391.03      339.90     24.22 o 
  -1   7   1      422.12      409.54     19.27 o 
   1   7   1       58.47       60.69     12.69 o 
   3   7   1     1986.71     1880.24     32.92 o 
   5   7   1       24.95       25.35     21.93 o 
   7   7   1     2435.13     2301.23     40.35 o 
   9   7   1       38.17       42.23     24.70 o 
  11   7   1     5362.89     5355.22     56.17 o 
  13   7   1       26.57       40.28     26.09 o 
  15   7   1     1287.95     1101.79     40.57 o 
  17   7   1       83.91       48.62     37.83 o 
  19   7   1       55.71       12.75     36.06 o 
  21   7   1      801.03      722.89     45.37 o 
  23   7   1      156.82      146.88     41.01 o 
  25   7   1     1422.88     1340.66     55.39 o 
  27   7   1       18.18        0.80     40.85 o 
  29   7   1      840.87      913.91     62.87 o 
  31   7   1        1.49       31.65     60.90 o 
  33   7   1      225.39      220.04     70.13 o 
  35   7   1      145.40      200.35     76.20 o 
 -36   8   1      235.57      254.34     82.55 o 
 -34   8   1      447.70      428.89     89.43 o 
 -32   8   1      502.74      503.89     63.35 o 
 -30   8   1      368.24      329.18     45.46 o 
 -28   8   1     1355.86     1431.84     60.45 o 
 -26   8   1      244.28      248.54     43.12 o 
 -24   8   1     2028.84     2118.24     65.63 o 
 -22   8   1      116.86      141.27     41.94 o 
 -20   8   1     1069.35     1047.72     53.87 o 
 -18   8   1      926.90      892.55     49.47 o 
 -16   8   1     3027.74     2909.15     68.41 o 
 -14   8   1     1081.11      963.75     35.07 o 
 -12   8   1     3156.21     3044.14     60.58 o 
 -10   8   1     2968.74     2776.69     47.63 o 
  -8   8   1      160.51      161.96     23.37 o 
  -6   8   1     4558.44     4413.32     46.12 o 
  -4   8   1      397.68      414.95     24.10 o 
  -2   8   1     4480.68     4156.11     82.00 o 
   0   8   1     1813.29     1784.68     56.18 o 
   2   8   1     9046.01     8745.37     96.93 o 
   4   8   1      265.91      271.36     25.34 o 
   6   8   1      510.47      494.02     28.69 o 
   8   8   1     3907.11     3968.37     51.40 o 
  10   8   1      763.00      753.54     33.14 o 
  12   8   1     3974.64     3805.10     67.16 o 
  14   8   1     2481.63     2322.11     43.27 o 
  16   8   1     3308.53     3103.15     79.81 o 
  18   8   1        3.42        5.21     36.24 o 
  20   8   1     2119.83     2067.52     60.42 o 
  22   8   1      701.82      655.20     46.80 o 
  24   8   1     1882.60     1997.35     64.54 o 
  26   8   1      461.75      480.01     45.73 o 
  28   8   1      474.05      473.36     50.04 o 
  30   8   1      940.38      853.61     63.78 o 
  32   8   1      453.52      414.12     77.05 o 
  34   8   1      915.76      873.72     90.09 o 
 -35   9   1       22.96       56.90    104.85 o 
 -33   9   1      169.57      241.83     53.53 o 
 -31   9   1       43.51       91.68     48.53 o 
 -29   9   1      467.47      488.70     54.53 o 
 -27   9   1      225.19      236.34     47.72 o 
 -25   9   1      310.11      316.66     45.74 o 
 -23   9   1       72.87       72.88     42.26 o 
 -21   9   1      222.64      237.57     43.18 o 
 -19   9   1     1687.56     1640.63     60.97 o 
 -17   9   1      627.15      538.71     47.12 o 
 -15   9   1      431.87      426.29     35.92 o 
 -13   9   1        6.56        8.81     27.44 o 
 -11   9   1     1964.81     1744.36     41.88 o 
  -9   9   1       72.75       60.91     27.50 o 
  -7   9   1     5741.46     5506.30     97.50 o 
  -5   9   1     3289.24     3238.37     54.98 o 
  -3   9   1      421.71      421.66     46.22 o 
  -1   9   1       20.69        2.34     43.16 o 
   1   9   1       61.39       90.84     44.44 o 
   3   9   1     7291.29     7478.81    137.58 o 
   5   9   1      729.44      687.66     38.36 o 
   7   9   1     3479.35     3365.45     62.38 o 
   9   9   1      163.66      147.70     27.42 o 
  11   9   1      495.11      518.17     30.76 o 
  13   9   1      186.20      183.86     28.35 o 
  15   9   1     1002.56      974.37     49.40 o 
  17   9   1     1082.78     1025.63     51.45 o 
  19   9   1      428.41      465.11     47.66 o 
  21   9   1      494.01      572.18     46.98 o 
  23   9   1       43.51       66.65     44.21 o 
  25   9   1     1260.31     1343.35     58.29 o 
  27   9   1        0.26       -1.01     45.23 o 
  29   9   1      211.07      221.82     51.01 o 
  31   9   1        0.47       -8.35     59.39 o 
  33   9   1      514.25      709.56     89.15 o 
 -34  10   1       57.41       59.74     95.91 o 
 -32  10   1        6.99       -0.98     69.63 o 
 -30  10   1       74.92       40.90     50.24 o 
 -28  10   1       64.54       94.67     50.94 o 
 -26  10   1      317.60      346.35     53.10 o 
 -24  10   1      188.85      200.49     49.89 o 
 -22  10   1      173.39      206.96     43.40 o 
 -20  10   1       15.66       24.85     41.31 o 
 -18  10   1      568.57      577.72     50.51 o 
 -16  10   1       21.74       19.85     52.72 o 
 -14  10   1       49.73       57.79     40.83 o 
 -12  10   1      293.29      252.35     35.95 o 
 -10  10   1       46.35       52.03     40.75 o 
  -8  10   1        5.57        4.25     38.75 o 
  -6  10   1       10.62       40.10     41.43 o 
  -4  10   1     1627.38     1612.21     72.44 o 
  -2  10   1      799.81      888.82     51.53 o 
   0  10   1       49.90       52.54     42.92 o 
   2  10   1        5.15       19.08     40.76 o 
   4  10   1       84.12       93.65     32.79 o 
   6  10   1      175.97      128.46     32.65 o 
   8  10   1      104.78      110.25     33.06 o 
  10  10   1      456.99      492.40     37.87 o 
  12  10   1      338.89      273.17     34.84 o 
  14  10   1      336.56      315.83     51.96 o 
  16  10   1        7.59       24.53     46.82 o 
  18  10   1      617.86      680.98     47.46 o 
  20  10   1      187.47      183.05     41.57 o 
  22  10   1       90.64       88.44     43.03 o 
  24  10   1       13.82       29.75     45.50 o 
  26  10   1      153.56      163.36     48.14 o 
  28  10   1       85.14      121.19     45.52 o 
  30  10   1       15.97       27.35     47.12 o 
  32  10   1      113.59      126.39    101.60 o 
 -31  11   1      261.23      289.64     67.47 o 
 -29  11   1       14.37       -1.58     65.21 o 
 -27  11   1      698.00      805.26     87.20 o 
 -25  11   1      174.39      195.82     70.42 o 
 -23  11   1      218.66      210.60     72.97 o 
 -21  11   1      706.37      730.68     89.61 o 
 -19  11   1      149.27      128.99     62.06 o 
 -17  11   1      995.54     1090.30    120.70 o 
 -15  11   1       30.55       15.78     71.63 o 
 -13  11   1     1839.72     2024.35    104.01 o 
 -11  11   1       54.15       24.76     38.43 o 
  -9  11   1     1551.11     1500.92     58.35 o 
  -7  11   1      852.99      744.90     52.43 o 
  -5  11   1      641.16      712.63     56.90 o 
  -3  11   1      424.59      437.46     48.75 o 
  -1  11   1      539.53      487.96     48.22 o 
   1  11   1      990.35      995.80     53.95 o 
   3  11   1      277.16      280.83     45.32 o 
   5  11   1     1761.23     1706.69     63.99 o 
   7  11   1       56.74       55.74     41.49 o 
   9  11   1     1857.66     1940.48     63.75 o 
  11  11   1       45.77       68.37     34.70 o 
  13  11   1     1441.21     1545.03     69.47 o 
  15  11   1      308.22      291.41     52.84 o 
  17  11   1      545.10      561.99     60.57 o 
  19  11   1      342.96      305.02     56.38 o 
  21  11   1       67.75       64.02     54.40 o 
  23  11   1     1346.96     1574.51     80.15 o 
  25  11   1       65.10       90.75     59.70 o 
  27  11   1      406.84      417.07     65.68 o 
  29  11   1       82.80      100.26     53.02 o 
  31  11   1      323.49      361.90     96.52 o 
 -28  12   1        0.33        2.84     97.13 o 
 -26  12   1      346.08      292.19     88.34 o 
 -24  12   1        0.30       18.28     82.31 o 
 -22  12   1      365.85      339.65     81.24 o 
 -20  12   1       28.73       -5.79     82.33 o 
 -18  12   1      572.32      555.01     85.96 o 
 -16  12   1      111.32      163.51     69.29 o 
 -14  12   1      149.70      164.25     79.74 o 
 -12  12   1      328.09      304.64     56.31 o 
 -10  12   1       73.47       25.75     41.63 o 
  -8  12   1     1027.10     1009.51     54.94 o 
  -6  12   1       54.33       62.32     48.01 o 
  -4  12   1     1087.22     1174.76     60.52 o 
  -2  12   1        1.18        1.16     43.74 o 
   0  12   1      742.53      886.49     59.44 o 
   2  12   1       78.76      107.84     43.99 o 
   4  12   1     1057.59     1013.85     57.64 o 
   6  12   1      176.75      199.81     48.02 o 
   8  12   1      356.08      348.09     47.28 o 
  10  12   1      308.46      262.51     51.44 o 
  12  12   1        0.31       27.49     65.76 o 
  14  12   1      675.45      685.77    102.01 o 
  16  12   1       70.92      134.75     80.39 o 
  18  12   1      696.38      784.90     81.36 o 
  20  12   1        2.25        0.10     79.45 o 
  22  12   1      608.13      735.33     94.32 o 
  24  12   1        0.42       19.02     72.83 o 
  26  12   1       23.11       51.05     69.21 o 
 -23  13   1       36.40       34.95     99.97 o 
 -21  13   1       46.82       71.56     70.99 o 
 -19  13   1       11.12       41.79     76.75 o 
 -17  13   1        9.53       57.82     83.32 o 
 -15  13   1      239.01      224.42     83.97 o 
 -13  13   1      105.39      118.69     78.29 o 
 -11  13   1      157.11      180.34     63.92 o 
  -9  13   1       69.50       54.75     46.72 o 
  -7  13   1       24.72       31.13     49.52 o 
  -5  13   1       24.19       54.70     50.80 o 
  -3  13   1       93.33      139.16     49.15 o 
  -1  13   1      128.72      159.20     49.39 o 
   1  13   1       58.32       72.17     50.50 o 
   3  13   1      128.82      140.10     50.18 o 
   5  13   1      128.63      142.98     50.01 o 
   7  13   1      287.67      391.43     52.02 o 
   9  13   1       70.04       64.71     56.36 o 
  11  13   1       35.19        7.29     79.01 o 
  13  13   1        2.02        1.44     69.40 o 
  15  13   1      141.46      240.75    123.14 o 
  17  13   1        0.13       26.09     77.67 o 
  19  13   1       20.28       58.45    108.10 o 
  21  13   1        5.92       59.77     74.68 o 
 -16  14   1        5.77       57.53     78.46 o 
 -14  14   1      217.98      341.90    105.66 o 
 -12  14   1      221.91      345.16     96.49 o 
 -10  14   1      210.41      202.61     66.91 o 
  -8  14   1      108.91       94.39     47.07 o 
  -6  14   1      191.72      198.36     57.93 o 
  -4  14   1       12.83       33.20     52.85 o 
  -2  14   1      981.89     1089.67     66.41 o 
   0  14   1       25.72       27.26     48.44 o 
   2  14   1      124.34      143.45     59.02 o 
   4  14   1       83.02       87.86     53.00 o 
   6  14   1      144.59      154.72     57.72 o 
   8  14   1      173.92      151.32     58.60 o 
  10  14   1      318.53      462.38     93.77 o 
  12  14   1      282.54      336.68     98.76 o 
  14  14   1       25.53      101.28     84.02 o 
  -7  15   1      155.61      201.60     67.64 o 
  -5  15   1       72.63       88.16     60.11 o 
  -3  15   1       60.12       69.28     51.99 o 
  -1  15   1       41.15       32.97     52.61 o 
   1  15   1       14.15       17.96     55.10 o 
   3  15   1      187.24      212.15     60.65 o 
   5  15   1       26.82       93.82     55.46 o 
   7  15   1      163.47      139.80    105.26 o 
 -42   0   2      145.73      104.04    106.88 o 
 -40   0   2     1221.76     1262.69    143.46 o 
 -38   0   2      386.02      403.56    105.66 o 
 -36   0   2      192.29      206.54     64.92 o 
 -34   0   2     5739.23     5510.44    160.53 o 
 -32   0   2     1611.97     1477.08     81.48 o 
 -30   0   2     4655.08     4754.67    116.81 o 
 -28   0   2      817.03      751.75     64.12 o 
 -26   0   2     9028.46     8539.93    198.12 o 
 -24   0   2     3852.53     3927.49    100.14 o 
 -22   0   2    16689.96    16148.85     85.22 o 
 -20   0   2      264.29      214.97     19.92 o 
 -18   0   2     7845.53     7492.96     62.78 o 
 -16   0   2    50534.70    52578.00    309.22 o 
 -14   0   2    16631.51    16526.68    186.54 o 
 -12   0   2    17870.43    17248.45    180.04 o 
 -10   0   2    25918.81    28285.47    210.52 o 
  -8   0   2    24586.79    25052.56    185.73 o 
  -6   0   2    59342.84    67228.39   1114.35 o 
  -4   0   2   323630.13   318761.00   2267.31 o 
  -2   0   2   109264.73   115993.60   1305.76 o 
   0   0   2    49697.91    52490.28    855.47 o 
   2   0   2    23308.13    27814.45    623.42 o 
   4   0   2    29238.16    30737.41    496.79 o 
   6   0   2     6358.23     6810.46    182.68 o 
   8   0   2    14909.52    15618.24    315.37 o 
  10   0   2    66291.77    67708.32    671.15 o 
  12   0   2     6943.34     7398.14    114.37 o 
  14   0   2    35752.88    35300.51    193.57 o 
  16   0   2     4219.77     3931.29     50.30 o 
  18   0   2    20505.05    20365.76    109.26 o 
  20   0   2     4093.85     3967.62     94.10 o 
  22   0   2    15159.67    15508.09    437.69 o 
  24   0   2     2108.68     2044.24     81.75 o 
  26   0   2     9114.62     8578.28    171.09 o 
  28   0   2     7716.51     6894.47    175.56 o 
  30   0   2     1429.25     1381.88     79.59 o 
  32   0   2     4942.51     4902.96    129.17 o 
  34   0   2      399.84      415.51     71.05 o 
  36   0   2     2778.80     2792.87    125.58 o 
  38   0   2      735.16      860.78     87.05 o 
  40   0   2     2477.62     2324.75    172.52 o 
  42   0   2      527.67      414.12    116.64 o 
 -43   1   2      383.35      419.28     85.93 o 
 -41   1   2        4.89       -2.90     73.07 o 
 -39   1   2      995.81      977.06     70.81 o 
 -37   1   2       11.64       45.71     50.77 o 
 -35   1   2     1173.16     1100.28     58.61 o 
 -33   1   2       98.25      102.32     40.75 o 
 -31   1   2     1169.69     1144.70     53.73 o 
 -29   1   2      569.52      576.36     45.70 o 
 -27   1   2     1282.66     1189.57     51.53 o 
 -25   1   2     1613.95     1617.34     55.02 o 
 -23   1   2      307.62      295.87     25.81 o 
 -21   1   2     8164.18     8154.03     65.58 o 
 -19   1   2       14.24       34.10     21.58 o 
 -17   1   2    15920.77    15756.18    103.00 o 
 -15   1   2        6.03       33.08     23.69 o 
 -13   1   2     9771.49     9440.15     99.19 o 
 -11   1   2      218.99      199.58     34.08 o 
  -9   1   2     8057.43     8381.24    233.07 o 
  -7   1   2     2330.48     2402.88     47.42 o 
  -5   1   2    57066.32    61778.56    740.27 o 
  -3   1   2    37510.77    41680.01    574.02 o 
  -1   1   2    20601.80    23299.38    150.48 o 
   1   1   2    36864.53    39890.55    529.84 o 
   5   1   2    22711.43    22997.93     90.05 o 
   7   1   2     2717.79     2984.36     33.38 o 
   9   1   2    45161.36    46851.39    253.98 o 
  13   1   2     3805.07     3475.85     29.67 o 
  15   1   2     5839.00     5976.61     60.46 o 
  17   1   2     3204.59     3259.17     44.46 o 
  19   1   2     7549.71     7434.35     73.81 o 
  21   1   2      190.82      281.24     39.38 o 
  23   1   2     4669.02     4375.50     72.43 o 
  25   1   2      623.16      482.09     42.01 o 
  27   1   2     6648.58     6231.50     90.25 o 
  29   1   2       99.71      111.55     40.72 o 
  31   1   2     2016.17     2139.31     64.25 o 
  33   1   2      192.91      138.95     43.09 o 
  35   1   2      322.27      302.01     46.60 o 
  37   1   2     1187.12     1216.58     61.06 o 
  39   1   2      590.53      671.19     54.70 o 
  41   1   2      342.58      239.92     88.19 o 
 -44   2   2        0.99      -49.58     86.97 o 
 -42   2   2      338.23      329.74     57.50 o 
 -40   2   2       64.49       88.07     59.97 o 
 -38   2   2      113.51      103.74     57.57 o 
 -36   2   2      259.60      280.44     54.45 o 
 -34   2   2      163.80      150.55     55.50 o 
 -32   2   2      729.64      656.34     47.96 o 
 -30   2   2      183.58      199.12     42.44 o 
 -28   2   2     2765.42     2639.99     65.26 o 
 -26   2   2       53.32       69.38     38.21 o 
 -24   2   2     4375.77     4455.04     57.79 o 
 -22   2   2       14.23       25.78     26.90 o 
 -20   2   2     5441.75     5362.30     58.18 o 
 -18   2   2     3715.67     3744.28     47.72 o 
 -16   2   2     2430.37     2332.45     38.14 o 
 -14   2   2     6980.63     7178.57     85.52 o 
 -12   2   2      475.17      458.82     84.33 o 
 -10   2   2     9862.68     9616.72     91.73 o 
  -8   2   2        1.40       19.88     27.82 o 
  -6   2   2    29037.13    29719.76    333.86 o 
  -4   2   2     7618.42     8042.06     57.32 o 
  -2   2   2    18460.60    19402.48     85.34 o 
   0   2   2      234.90      254.12     20.30 o 
   2   2   2    10966.97    10894.64     63.88 o 
   4   2   2     1692.93     1736.86     23.66 o 
   6   2   2     1696.03     1787.72     24.43 o 
   8   2   2     7956.36     7832.63     52.11 o 
  10   2   2     1713.66     1758.55     23.35 o 
  12   2   2    12472.13    12493.01     64.56 o 
  14   2   2     1455.11     1467.06     31.71 o 
  16   2   2    11637.55    11663.24     69.68 o 
  18   2   2       16.05       10.53     25.29 o 
  20   2   2     5497.43     5335.74     61.29 o 
  22   2   2     1450.05     1477.75     41.70 o 
  24   2   2      410.76      491.78     41.78 o 
  26   2   2     1801.34     1634.49     59.42 o 
  28   2   2      730.35      670.91     46.83 o 
  30   2   2      668.23      641.67     46.01 o 
  32   2   2        1.71       30.67     39.40 o 
  34   2   2     2158.02     2180.59     71.27 o 
  36   2   2      130.97      130.45     58.78 o 
  38   2   2      625.52      700.50     68.84 o 
  40   2   2      357.29      305.31     74.90 o 
 -43   3   2      388.11      399.09    102.41 o 
 -41   3   2     1385.38     1344.52     78.37 o 
 -39   3   2      169.13      173.54     54.32 o 
 -37   3   2     1357.77     1413.29     75.83 o 
 -35   3   2      668.44      671.06     64.46 o 
 -33   3   2     2276.44     2243.46     79.98 o 
 -31   3   2      934.44      970.98     62.44 o 
 -29   3   2     6679.91     6324.34     89.86 o 
 -27   3   2     1880.46     1820.47     55.59 o 
 -25   3   2     2987.69     2870.48     66.52 o 
 -23   3   2     8007.33     7876.81     74.80 o 
 -21   3   2     3221.05     3201.56     51.12 o 
 -19   3   2    16073.05    15519.65     92.59 o 
 -17   3   2     6826.31     6651.68     56.13 o 
 -15   3   2    26042.87    25213.31    108.41 o 
 -13   3   2     5152.51     4890.49     66.93 o 
 -11   3   2    19853.95    19693.46    160.19 o 
  -9   3   2    16626.70    16770.61     90.36 o 
  -7   3   2    18983.16    18656.57    149.05 o 
  -5   3   2    24079.72    24288.76    171.00 o 
  -3   3   2    37898.27    37768.85    228.20 o 
  -1   3   2    49299.60    48359.23    431.02 o 
   1   3   2    17987.73    18217.65     94.49 o 
   3   3   2    44982.14    44076.43    227.44 o 
   5   3   2     3631.05     3368.40     43.34 o 
   7   3   2    19334.81    17861.57    123.36 o 
   9   3   2    11851.31    11755.55     52.07 o 
  11   3   2    30300.00    29672.48    159.37 o 
  13   3   2    10061.53     9893.16     54.01 o 
  15   3   2    14195.38    14340.15     77.15 o 
  17   3   2    13715.84    13647.61    135.52 o 
  19   3   2       63.20      133.04     25.94 o 
  21   3   2    15867.64    15489.43    176.66 o 
  23   3   2     5906.20     5768.13     62.59 o 
  25   3   2     9476.76     9072.86    130.16 o 
  27   3   2     1824.62     1648.99     55.47 o 
  29   3   2     5211.08     5265.97     93.80 o 
  31   3   2      470.41      395.90     44.30 o 
  33   3   2     1787.89     1846.70     77.29 o 
  35   3   2     2168.11     2165.85     83.11 o 
  37   3   2     1247.55     1285.33     72.00 o 
  39   3   2     2102.40     2137.18     87.43 o 
 -42   4   2      623.30      667.72    124.76 o 
 -40   4   2       24.83       14.02     79.07 o 
 -38   4   2      337.30      382.23     83.13 o 
 -36   4   2      410.66      431.73     57.33 o 
 -34   4   2       95.66       56.38     52.34 o 
 -32   4   2     1247.60     1236.25     65.12 o 
 -30   4   2      943.17      834.72     60.72 o 
 -28   4   2     1613.52     1632.84     68.22 o 
 -26   4   2      142.04      122.04     34.28 o 
 -24   4   2     5329.78     5273.77     64.89 o 
 -22   4   2        2.62        5.83     26.92 o 
 -20   4   2     2607.26     2379.89     42.70 o 
 -18   4   2     4990.89     4944.24     52.78 o 
 -16   4   2     4548.61     4531.75     48.23 o 
 -14   4   2     2021.03     1921.73     29.58 o 
 -12   4   2     5325.54     5615.50     47.84 o 
 -10   4   2     3823.74     3471.86     42.85 o 
  -8   4   2       68.28      123.26     24.20 o 
  -6   4   2    19092.10    19073.09    186.67 o 
  -4   4   2     3708.79     3909.56     33.00 o 
  -2   4   2    14475.86    14283.26     75.24 o 
   0   4   2     3099.17     3275.27     35.14 o 
   2   4   2     7485.44     7158.66     42.84 o 
   4   4   2    18487.59    19651.66     87.57 o 
   6   4   2     3783.02     3469.15     28.54 o 
   8   4   2     5447.39     4871.39     60.83 o 
  10   4   2     1530.28     1530.32     38.75 o 
  12   4   2     8991.44     8630.69     58.01 o 
  14   4   2       98.46      140.89     22.55 o 
  16   4   2    13283.67    12757.66     61.64 o 
  18   4   2     2622.85     2641.54     42.82 o 
  20   4   2     1888.87     1834.92     39.46 o 
  22   4   2      291.31      282.43     27.79 o 
  24   4   2     1796.68     1779.95     40.96 o 
  26   4   2     2465.39     2279.07     51.92 o 
  28   4   2      823.06      799.02     58.02 o 
  30   4   2     2636.89     2659.38    110.90 o 
  32   4   2       25.66       25.59     44.90 o 
  34   4   2     1691.74     1719.62     77.85 o 
  36   4   2       10.86       40.89     73.58 o 
  38   4   2     1077.84     1277.44    102.49 o 
 -41   5   2       51.72       86.16    119.89 o 
 -39   5   2      376.43      403.55     86.76 o 
 -37   5   2      242.35      252.28     78.05 o 
 -35   5   2      156.47      177.02     73.98 o 
 -33   5   2        0.43        3.10     73.01 o 
 -31   5   2      385.01      364.39     77.42 o 
 -29   5   2     1456.61     1387.17     62.98 o 
 -27   5   2     2209.73     2113.84     56.87 o 
 -25   5   2      394.36      397.45     35.26 o 
 -23   5   2      775.72      792.16     38.41 o 
 -21   5   2     3433.44     3480.50     43.37 o 
 -19   5   2      844.85      840.39     28.50 o 
 -17   5   2     4106.51     3915.84     42.78 o 
 -15   5   2     2752.79     2866.21     31.29 o 
 -13   5   2     2866.69     2713.00     33.67 o 
 -11   5   2     2487.39     3056.32     34.66 o 
  -9   5   2     5434.78     5312.44     38.04 o 
  -7   5   2     2739.55     2758.04     27.61 o 
  -5   5   2     2895.17     2875.68     30.25 o 
  -3   5   2     4448.32     4086.58     36.75 o 
  -1   5   2       78.70       47.02     18.65 o 
   1   5   2    20380.10    20454.28    128.41 o 
   3   5   2      412.26      468.50     18.66 o 
   7   5   2       67.42       86.63     21.83 o 
   9   5   2     1877.42     1734.02     34.99 o 
  11   5   2      148.94      208.72     25.61 o 
  13   5   2     4117.16     4190.27     52.45 o 
  15   5   2     4754.07     4858.33     55.65 o 
  17   5   2        2.78       30.32     24.68 o 
  19   5   2      234.81      334.60     27.16 o 
  21   5   2        9.71       48.13     24.42 o 
  23   5   2     2242.91     2314.05     50.12 o 
  25   5   2        2.62        1.17     30.06 o 
  27   5   2     2070.37     2087.29     60.30 o 
  29   5   2       11.57       20.17     37.10 o 
  31   5   2      543.85      544.14     73.40 o 
  33   5   2        5.60        9.25     77.11 o 
  35   5   2       58.00       88.03     83.26 o 
  37   5   2      261.59      337.95     90.35 o 
 -38   6   2      666.94      796.57    100.56 o 
 -36   6   2      301.48      304.77     77.33 o 
 -34   6   2      841.13      863.49     97.83 o 
 -32   6   2      744.29      718.06     87.49 o 
 -30   6   2     1815.20     1806.13    161.75 o 
 -28   6   2      425.06      424.70     44.84 o 
 -26   6   2     3912.96     3921.76     77.97 o 
 -24   6   2     1052.81      974.73     50.70 o 
 -22   6   2     4678.03     4668.42     80.25 o 
 -20   6   2     2905.92     2940.95     45.55 o 
 -18   6   2     6480.85     6381.05     72.44 o 
 -16   6   2     4985.40     4834.38     40.86 o 
 -14   6   2     3056.96     2937.68     33.05 o 
 -12   6   2     9154.69     8537.67     49.43 o 
 -10   6   2     4522.85     4537.99     43.84 o 
  -8   6   2    14824.32    14144.34     76.91 o 
  -6   6   2     2470.95     2193.35     26.60 o 
  -4   6   2    21346.02    20875.35     92.45 o 
  -2   6   2     4938.90     4869.58     43.37 o 
   0   6   2    21136.31    20491.67    103.05 o 
   2   6   2     6254.61     5809.96     56.48 o 
   4   6   2     4496.55     3802.61     37.21 o 
   6   6   2     8816.77     8528.88     67.03 o 
   8   6   2     5817.71     5638.41     58.29 o 
  10   6   2    10784.40    10486.33    108.83 o 
  12   6   2     6608.35     6843.33     99.74 o 
  14   6   2    11354.84    11460.09    137.08 o 
  16   6   2       41.33        4.96     28.01 o 
  18   6   2     5433.26     5599.44     92.94 o 
  20   6   2     4390.32     4594.93     63.10 o 
  22   6   2     5003.45     4918.62     80.79 o 
  24   6   2     2427.63     2561.56     64.59 o 
  26   6   2     2987.79     2914.18     69.41 o 
  28   6   2     1010.62      904.49     61.75 o 
  30   6   2      369.80      342.71     74.14 o 
  32   6   2     2206.20     2287.68    110.05 o 
  34   6   2      425.74      499.93     89.84 o 
  36   6   2     1454.15     1526.65    106.92 o 
 -37   7   2       92.39      107.35     72.22 o 
 -35   7   2      350.07      321.11     78.93 o 
 -33   7   2      192.21      169.17     71.09 o 
 -31   7   2      555.96      562.30     86.85 o 
 -29   7   2      353.37      300.21     44.97 o 
 -27   7   2      949.48      970.08     53.33 o 
 -25   7   2      790.18      790.88     51.86 o 
 -23   7   2      322.66      347.93     43.88 o 
 -21   7   2     2725.92     2667.60     67.55 o 
 -19   7   2       38.41       47.84     31.02 o 
 -17   7   2     4715.97     4627.97     83.53 o 
 -15   7   2      434.67      423.14     25.03 o 
 -13   7   2     2581.10     2605.44     38.89 o 
 -11   7   2     1049.01     1073.60     30.04 o 
  -9   7   2     3472.56     3443.60     42.35 o 
  -7   7   2      940.01      905.30     28.38 o 
  -5   7   2     1495.89     1451.56     25.98 o 
  -3   7   2     4618.94     4471.89     42.13 o 
  -1   7   2     1064.47      964.37     29.65 o 
   1   7   2     5008.71     4746.16     86.14 o 
   3   7   2      995.79     1015.12     26.74 o 
   5   7   2     5846.98     5581.13     59.05 o 
   7   7   2      103.70      124.93     27.68 o 
   9   7   2     6146.71     5718.27     78.66 o 
  11   7   2      206.27      236.43     30.74 o 
  13   7   2     2896.95     2727.35     68.56 o 
  15   7   2      918.37      901.44     45.99 o 
  17   7   2      999.17     1045.20     48.53 o 
  19   7   2     3214.72     3262.44     69.21 o 
  21   7   2      287.55      326.04     43.10 o 
  23   7   2     1566.12     1587.95     58.97 o 
  25   7   2      233.13      231.31     41.61 o 
  27   7   2      754.54      670.58     48.98 o 
  29   7   2      424.86      416.11     57.35 o 
  31   7   2     1761.05     1767.01    104.73 o 
  33   7   2      182.68      194.12     83.94 o 
  35   7   2      238.83      239.85     75.69 o 
 -36   8   2        2.64       28.37     86.59 o 
 -34   8   2       11.31       -1.32     68.67 o 
 -32   8   2      161.44      203.10     58.15 o 
 -30   8   2        5.47       14.50     45.14 o 
 -28   8   2       78.09       73.73     47.91 o 
 -26   8   2        0.01       11.46     44.04 o 
 -24   8   2      448.61      551.78     52.28 o 
 -22   8   2      128.77      120.30     45.42 o 
 -20   8   2      283.74      307.92     45.01 o 
 -18   8   2      336.68      306.35     35.47 o 
 -16   8   2       61.70       72.13     32.16 o 
 -14   8   2     1534.21     1365.49     38.11 o 
 -12   8   2        0.42        5.89     23.02 o 
 -10   8   2      159.27      151.06     24.76 o 
  -8   8   2       12.45       37.64     24.82 o 
  -6   8   2     1133.01     1155.19     32.33 o 
  -4   8   2        0.83        7.87     23.03 o 
  -2   8   2     5694.83     5528.09     44.36 o 
   0   8   2      423.27      430.78     28.64 o 
   2   8   2       54.50       57.76     24.05 o 
   4   8   2       40.96       41.60     24.83 o 
   6   8   2     1593.41     1471.89     38.02 o 
   8   8   2       56.64       44.37     26.34 o 
  10   8   2      248.98      226.49     28.16 o 
  12   8   2     2959.03     2767.13     46.59 o 
  14   8   2      362.66      275.36     34.64 o 
  16   8   2      649.25      754.07     39.09 o 
  18   8   2       20.22       46.45     37.71 o 
  20   8   2      303.43      299.91     42.12 o 
  22   8   2       51.23       41.69     37.36 o 
  24   8   2      167.60      140.93     39.19 o 
  26   8   2       22.22       53.75     39.89 o 
  28   8   2      136.37      210.97     46.94 o 
  30   8   2       96.30       64.79     52.32 o 
  32   8   2       43.15       85.11     78.26 o 
  34   8   2       26.76       31.70     84.94 o 
 -35   9   2      126.48      150.77    108.10 o 
 -33   9   2      130.33      131.91     57.04 o 
 -31   9   2      487.48      486.55     71.09 o 
 -29   9   2      629.44      703.00     56.92 o 
 -27   9   2      435.40      465.37     53.00 o 
 -25   9   2      564.89      491.51     47.84 o 
 -23   9   2      334.76      346.44     47.67 o 
 -21   9   2      512.20      612.61     52.02 o 
 -19   9   2     2719.64     2669.54    118.46 o 
 -17   9   2      295.68      348.29     36.74 o 
 -15   9   2     1194.63     1190.63     45.39 o 
 -13   9   2     3782.80     3594.27     54.75 o 
 -11   9   2     1313.37     1298.73     39.72 o 
  -9   9   2        9.37       23.74     23.55 o 
  -7   9   2     5164.47     5015.31     66.99 o 
  -5   9   2     2389.06     2305.08     46.08 o 
  -3   9   2       60.63       76.05     27.53 o 
  -1   9   2     7514.82     7163.69     87.48 o 
   1   9   2     4339.39     4331.89     81.45 o 
   3   9   2     1149.67     1107.82     40.91 o 
   5   9   2      953.92      950.25     40.95 o 
   7   9   2     3104.62     2860.41    116.73 o 
   9   9   2      601.48      635.42     32.25 o 
  11   9   2     3010.52     2926.05     55.46 o 
  13   9   2     2588.23     2371.31     54.33 o 
  15   9   2     1145.03     1202.77     44.84 o 
  17   9   2     1046.05     1177.92     53.55 o 
  19   9   2      853.35      948.30     51.93 o 
  21   9   2      918.49      885.34     50.91 o 
  23   9   2      854.36      850.38     53.74 o 
  25   9   2     1175.24     1106.15     57.69 o 
  27   9   2      260.14      226.21     43.72 o 
  29   9   2      727.63      748.26     68.47 o 
  31   9   2      343.33      250.85     60.35 o 
  33   9   2      280.56      243.03    106.88 o 
 -34  10   2       57.33       62.18    103.23 o 
 -32  10   2       33.80       34.17     53.26 o 
 -30  10   2      197.95      234.13     50.73 o 
 -28  10   2      322.68      340.03     50.07 o 
 -26  10   2      142.06      106.04     51.98 o 
 -24  10   2      142.29      179.73     46.58 o 
 -22  10   2      353.30      393.84     50.01 o 
 -20  10   2      770.73      648.00     51.79 o 
 -18  10   2      434.61      384.10     51.95 o 
 -16  10   2      290.84      331.51     41.98 o 
 -14  10   2       17.61       70.45     41.44 o 
 -12  10   2      207.64      202.52     34.41 o 
 -10  10   2      612.12      614.17     40.96 o 
  -8  10   2     2268.70     2198.15     55.11 o 
  -6  10   2     1650.99     1554.01     49.43 o 
  -4  10   2       50.09       48.76     28.66 o 
  -2  10   2      460.43      453.22     37.81 o 
   0  10   2      616.64      608.12     48.26 o 
   2  10   2      284.23      345.28     44.57 o 
   4  10   2     2114.17     2103.88     64.80 o 
   6  10   2     1036.30      937.58     48.56 o 
   8  10   2      439.95      489.98     37.88 o 
  10  10   2      273.40      341.23     35.67 o 
  12  10   2      594.09      564.77     47.61 o 
  14  10   2      565.94      549.86     46.41 o 
  16  10   2      493.87      543.12     61.34 o 
  18  10   2      233.63      194.56     50.12 o 
  20  10   2      349.11      328.78     45.39 o 
  22  10   2      943.58      960.55     59.24 o 
  24  10   2      461.42      464.51     52.39 o 
  26  10   2       59.29       73.03     46.76 o 
  28  10   2      194.28      232.27     49.90 o 
  30  10   2      332.68      307.16     67.55 o 
 -31  11   2       16.53       50.98     70.40 o 
 -29  11   2       11.95       74.58     66.91 o 
 -27  11   2       19.39       34.97     53.30 o 
 -25  11   2        0.05       23.98     64.29 o 
 -23  11   2        7.68       26.44     58.98 o 
 -21  11   2        4.49       -3.27     52.67 o 
 -19  11   2       37.83       44.47     52.06 o 
 -17  11   2        5.25        7.27     49.88 o 
 -15  11   2       95.82      105.55     42.28 o 
 -13  11   2       32.63       57.91     45.01 o 
 -11  11   2       20.26       50.93     35.29 o 
  -9  11   2       10.12        2.55     34.79 o 
  -7  11   2      114.33      112.19     42.49 o 
  -5  11   2      137.74      152.40     45.42 o 
  -3  11   2       90.72       65.15     42.40 o 
  -1  11   2      131.87      149.41     34.96 o 
   1  11   2        0.07       21.90     46.08 o 
   3  11   2       51.60       65.18     44.70 o 
   5  11   2       63.25       47.33     40.99 o 
   7  11   2      465.65      394.45     47.76 o 
   9  11   2        6.73       27.19     43.98 o 
  11  11   2       20.26       58.39     41.70 o 
  13  11   2       14.00       17.06     39.02 o 
  15  11   2       17.93       51.76     47.31 o 
  17  11   2        0.32        3.83     53.61 o 
  19  11   2       39.80       18.98     53.33 o 
  21  11   2       25.73       62.79     59.58 o 
  23  11   2       67.37       96.32     53.90 o 
  25  11   2       92.70      118.13     56.59 o 
  27  11   2        6.85       51.30     52.91 o 
  29  11   2        0.00      -31.84     62.88 o 
 -28  12   2      108.83       85.34    115.42 o 
 -26  12   2      240.97      256.21     60.33 o 
 -24  12   2       23.83       40.66     60.20 o 
 -22  12   2      118.67      134.36     64.73 o 
 -20  12   2      206.27      261.64     59.60 o 
 -18  12   2      197.14      277.77     61.66 o 
 -16  12   2      180.26      248.00     82.69 o 
 -14  12   2      467.03      479.12     64.06 o 
 -12  12   2      382.28      374.24     57.37 o 
 -10  12   2       94.99       99.03     41.74 o 
  -8  12   2       94.31      141.00     45.51 o 
  -6  12   2      827.08      894.47     57.78 o 
  -4  12   2      259.48      261.83     50.18 o 
  -2  12   2      421.96      380.28     49.07 o 
   0  12   2      477.98      450.67     50.59 o 
   2  12   2      418.00      445.33     53.99 o 
   4  12   2      431.44      460.42     53.17 o 
   6  12   2      365.45      306.88     48.50 o 
   8  12   2      302.72      280.49     47.28 o 
  10  12   2      169.27      136.48     54.35 o 
  12  12   2      390.78      430.17     84.93 o 
  14  12   2      559.40      631.82     80.32 o 
  16  12   2      168.08      186.20     73.57 o 
  18  12   2      369.23      341.85     61.94 o 
  20  12   2      207.99      224.47     58.53 o 
  22  12   2        0.84      -30.24     62.62 o 
  24  12   2      330.23      338.44     67.14 o 
  26  12   2      301.78      361.70     96.32 o 
 -23  13   2      163.59      174.75    123.55 o 
 -21  13   2      159.92      136.41     82.11 o 
 -19  13   2        1.42       52.60     69.79 o 
 -17  13   2       29.15       63.21     77.13 o 
 -15  13   2      166.33      187.81     78.58 o 
 -13  13   2       47.91       98.33     62.76 o 
 -11  13   2      162.85      226.72     61.41 o 
  -9  13   2      252.60      241.17     49.49 o 
  -7  13   2       48.62       72.74     48.66 o 
  -5  13   2       26.89       71.33     52.77 o 
  -3  13   2      194.12      196.23     50.75 o 
  -1  13   2      309.37      301.97     57.05 o 
   1  13   2       32.09       21.42     46.00 o 
   3  13   2       92.10       92.05     53.09 o 
   5  13   2      186.01      141.79     53.67 o 
   7  13   2      399.48      450.56     72.55 o 
   9  13   2      145.35      171.36     60.42 o 
  11  13   2        7.85       72.93     69.21 o 
  13  13   2      158.46      217.71    105.66 o 
  15  13   2       96.52      199.39     73.11 o 
  17  13   2       35.74       62.44     84.98 o 
  19  13   2      341.90      394.47     92.56 o 
 -16  14   2       16.39       27.64    105.66 o 
 -14  14   2       16.34       75.62     85.63 o 
 -12  14   2       28.59       32.15     77.43 o 
 -10  14   2        1.15        2.66     59.14 o 
  -8  14   2        8.54       36.64     56.07 o 
  -6  14   2        0.47       29.67     50.23 o 
  -4  14   2        2.74        4.94     50.48 o 
  -2  14   2      108.33      139.39     55.44 o 
   0  14   2       15.51       26.88     53.05 o 
   2  14   2       46.36       93.30     53.34 o 
   4  14   2        6.56       -4.47     47.23 o 
   6  14   2       15.74       32.88     60.57 o 
   8  14   2       37.49      114.95     55.99 o 
  10  14   2        8.84      -33.68     71.00 o 
  12  14   2       38.18       45.85     84.15 o 
  -9  15   2        4.19       26.01    112.17 o 
  -7  15   2       68.54       89.53     82.40 o 
  -5  15   2       66.03       95.60     63.20 o 
  -3  15   2       70.76       86.98     53.17 o 
  -1  15   2       47.95       70.23     58.64 o 
   1  15   2        2.37       26.11     50.39 o 
   3  15   2       40.29       70.71     59.10 o 
   5  15   2       95.85       71.93    104.44 o 
   7  15   2       16.80        0.81    114.60 o 
 -43   1   3      138.91      159.38     72.91 o 
 -41   1   3      293.76      310.67     66.95 o 
 -39   1   3       79.74       97.73     57.01 o 
 -37   1   3      139.48      172.87     60.16 o 
 -35   1   3      927.29      899.55     57.55 o 
 -33   1   3     1481.12     1379.80     61.79 o 
 -31   1   3      261.22      323.74     45.06 o 
 -29   1   3     1464.77     1440.65     57.48 o 
 -27   1   3     1333.05     1228.16     51.79 o 
 -25   1   3     1452.93     1365.18     53.53 o 
 -23   1   3     1068.38      999.64     36.10 o 
 -21   1   3      118.84      200.40     17.41 o 
 -19   1   3     3020.26     2829.03     81.68 o 
 -17   1   3     7001.53     7022.36    107.12 o 
 -15   1   3     4366.10     4321.67     83.70 o 
 -13   1   3     6970.02     7439.42    118.87 o 
 -11   1   3     3410.15     3748.36     71.07 o 
  -9   1   3      241.00      233.67     36.15 o 
  -7   1   3      887.41     1011.81     44.25 o 
  -5   1   3    25209.41    28143.10    228.19 o 
  -3   1   3    32344.29    35025.01    255.02 o 
   1   1   3     8658.01     9312.02    116.43 o 
   3   1   3     7156.05     7313.05    102.82 o 
   5   1   3      911.07      817.70     35.84 o 
   7   1   3    11984.24    12102.28     86.46 o 
   9   1   3    14472.29    15044.30     77.46 o 
  11   1   3     4093.32     4317.97     41.46 o 
  13   1   3     3613.63     3567.38     45.69 o 
  15   1   3     2000.68     1960.95     30.12 o 
  17   1   3     5274.35     4871.26     59.06 o 
  19   1   3      950.57      918.37     35.14 o 
  21   1   3     1946.48     2060.43     56.58 o 
  23   1   3     1789.77     1891.69    105.29 o 
  25   1   3     2105.74     2127.80     61.50 o 
  27   1   3     2315.79     2386.27     92.97 o 
  29   1   3      984.25     1051.99     54.94 o 
  31   1   3     1115.98     1132.14     56.63 o 
  33   1   3      688.32      702.90     54.71 o 
  35   1   3      582.23      572.47     52.84 o 
  37   1   3      743.77      793.61     60.85 o 
  39   1   3     1017.82      955.72     75.66 o 
 -44   2   3      110.15      121.69     80.94 o 
 -42   2   3      206.07      166.98     56.44 o 
 -40   2   3      355.65      380.97     69.94 o 
 -38   2   3      403.19      403.53     55.65 o 
 -36   2   3      320.45      314.85     64.10 o 
 -34   2   3     1111.97     1003.78     55.60 o 
 -32   2   3     1005.47      947.64     55.22 o 
 -30   2   3      340.93      400.25     46.98 o 
 -28   2   3     1714.50     1679.09     59.44 o 
 -26   2   3     1074.17     1154.21     51.13 o 
 -24   2   3     1490.77     1453.40     41.92 o 
 -22   2   3     1083.54     1067.32     38.99 o 
 -20   2   3     3164.56     3197.70     56.61 o 
 -18   2   3     2787.27     2778.33     79.53 o 
 -16   2   3     3354.67     3280.43     78.30 o 
 -14   2   3     3744.63     3653.98     76.53 o 
 -12   2   3     2479.69     2637.38     64.87 o 
 -10   2   3     2849.71     2924.46     64.59 o 
  -8   2   3    14774.15    15698.64    234.70 o 
  -6   2   3     9790.41    10516.36     98.25 o 
  -4   2   3     8754.06     9550.88    123.55 o 
  -2   2   3     3117.32     3107.69     55.22 o 
   0   2   3     2817.37     2916.60     51.90 o 
   2   2   3     1711.36     1860.15     56.29 o 
   4   2   3     5764.92     6015.25     58.66 o 
   6   2   3     7845.90     7762.87     88.46 o 
   8   2   3    10996.64    11060.96    142.78 o 
  10   2   3     2480.08     2562.24     35.63 o 
  12   2   3     5414.71     5090.85     45.32 o 
  14   2   3     4003.35     4095.06     43.62 o 
  16   2   3     3012.98     2857.16     45.32 o 
  18   2   3      735.15      751.10     34.98 o 
  20   2   3     1066.30     1204.10     39.94 o 
  22   2   3     6671.62     6488.95     99.02 o 
  24   2   3     2526.83     2452.57     62.23 o 
  26   2   3     2265.76     2423.61     94.97 o 
  28   2   3      710.92      826.27     51.00 o 
  30   2   3     1143.68     1182.48     57.73 o 
  32   2   3      137.30      128.14     43.68 o 
  34   2   3     1509.21     1657.91     68.64 o 
  36   2   3     1852.16     1922.77     89.73 o 
  38   2   3     1145.83     1172.08     76.13 o 
  40   2   3      151.58      121.92    103.63 o 
 -43   3   3        9.09      -76.81    127.61 o 
 -41   3   3       65.00       92.65     60.18 o 
 -39   3   3        3.01       -0.08     56.90 o 
 -37   3   3       17.67       29.48     55.78 o 
 -35   3   3        1.10        2.21     55.73 o 
 -33   3   3      157.55      167.48     54.37 o 
 -31   3   3        1.85       12.41     41.89 o 
 -29   3   3       86.68       93.03     40.83 o 
 -27   3   3      807.36      767.43     47.80 o 
 -25   3   3        0.74        5.17     28.77 o 
 -23   3   3       19.25       72.02     30.85 o 
 -21   3   3      262.94      296.86     33.40 o 
 -19   3   3      274.73      332.15     36.35 o 
 -17   3   3       12.29       33.53     47.85 o 
 -15   3   3     4718.58     4676.92     88.27 o 
 -13   3   3      111.07      125.52     40.11 o 
 -11   3   3        0.37       34.41     35.75 o 
  -9   3   3      199.87      161.73     37.00 o 
  -7   3   3      888.36      965.55     45.05 o 
  -5   3   3     1752.11     1583.84     47.97 o 
  -3   3   3        0.65       15.05     29.45 o 
  -1   3   3      306.33      229.76     26.33 o 
   1   3   3       28.60       73.90     21.13 o 
   3   3   3     7188.00     7467.96     58.41 o 
   5   3   3      102.02      109.41     18.98 o 
   7   3   3     1305.78     1597.06     36.20 o 
   9   3   3      657.31      751.40     24.75 o 
  13   3   3       53.09       44.11     18.47 o 
  15   3   3     3327.15     3473.37     45.47 o 
  17   3   3     3017.04     3118.96     41.75 o 
  19   3   3     2023.24     1941.07     45.57 o 
  21   3   3       69.59       58.00     28.64 o 
  23   3   3      129.81      172.49     38.98 o 
  25   3   3      132.29      172.16     40.11 o 
  27   3   3        0.19       12.15     39.60 o 
  29   3   3      917.62      958.22     51.94 o 
  31   3   3        6.94       65.86     40.72 o 
  33   3   3       26.24       23.77     55.08 o 
  35   3   3      487.91      569.02     74.92 o 
  37   3   3        5.75       29.16     63.37 o 
  39   3   3        0.62       20.32     92.66 o 
 -40   4   3       55.49       76.93     86.49 o 
 -38   4   3       83.85       47.26     76.25 o 
 -36   4   3       42.92      103.33     57.73 o 
 -34   4   3      185.93      224.63     54.93 o 
 -32   4   3       82.24      108.83     47.46 o 
 -30   4   3     4014.80     3821.07     95.14 o 
 -28   4   3      573.20      574.06     44.28 o 
 -26   4   3      140.51      198.72     31.73 o 
 -24   4   3       23.72       34.95     29.23 o 
 -22   4   3     1259.71     1191.11     41.44 o 
 -20   4   3      258.74      270.49     32.80 o 
 -18   4   3     1164.20     1261.55     45.90 o 
 -16   4   3     2870.05     2917.41     62.96 o 
 -14   4   3       33.94      146.21     43.96 o 
 -12   4   3      109.98      106.52     39.62 o 
 -10   4   3      112.75       96.20     39.39 o 
  -8   4   3     5458.25     5804.28     65.91 o 
  -6   4   3      160.55      242.92     28.43 o 
  -4   4   3     3350.47     3556.55     53.50 o 
  -2   4   3       15.81       21.60     20.23 o 
   0   4   3     2822.89     2978.33     38.05 o 
   2   4   3     4436.08     4767.88     54.09 o 
   6   4   3      923.48      870.50     25.17 o 
   8   4   3     1432.40     1458.29     28.96 o 
  10   4   3     3669.24     3548.63     50.63 o 
  12   4   3      772.20      752.01     22.68 o 
  14   4   3     5123.76     4609.07     42.56 o 
  16   4   3       31.24       23.18     26.75 o 
  18   4   3      350.76      295.04     28.27 o 
  20   4   3      167.41      132.11     26.75 o 
  22   4   3     2175.22     2073.48     48.08 o 
  24   4   3      948.71      992.65     48.29 o 
  26   4   3      643.35      716.55     47.09 o 
  28   4   3     1376.36     1475.08     95.92 o 
  30   4   3       40.34       78.41     49.78 o 
  32   4   3      944.77     1040.80     70.91 o 
  34   4   3      146.19      137.19     55.86 o 
  36   4   3      753.29      751.28     84.13 o 
 -39   5   3      634.99      666.73     93.13 o 
 -37   5   3       21.47       76.73     82.41 o 
 -35   5   3      415.33      408.99     92.39 o 
 -33   5   3     1326.44     1400.70    103.49 o 
 -31   5   3      506.36      569.82     79.98 o 
 -29   5   3      205.53      216.12     50.75 o 
 -27   5   3      924.36      952.42     46.74 o 
 -25   5   3     2309.15     2369.57     59.99 o 
 -23   5   3       25.63      114.81     29.46 o 
 -21   5   3     3445.53     3441.68     55.36 o 
 -19   5   3      661.34      684.80     35.98 o 
 -17   5   3     2350.24     2211.45     54.04 o 
 -15   5   3      220.27      341.53     37.42 o 
 -13   5   3     4665.96     4684.99     76.54 o 
 -11   5   3     1498.87     1419.82     39.75 o 
  -9   5   3     2749.51     2996.41     49.84 o 
  -7   5   3     2968.04     2781.75     43.13 o 
  -5   5   3       48.50       93.51     19.27 o 
  -3   5   3    10351.09    10396.15     62.26 o 
  -1   5   3     1761.17     1846.72     31.84 o 
   1   5   3     3389.50     3013.07     40.69 o 
   3   5   3        8.33       90.73     23.19 o 
   5   5   3    10644.30    10316.00     65.05 o 
   7   5   3       49.62       79.35     18.33 o 
   9   5   3     6355.53     6205.48     47.08 o 
  11   5   3     5340.92     5254.14    122.36 o 
  13   5   3     2338.56     2255.12     47.55 o 
  15   5   3     1442.80     1407.92     41.99 o 
  17   5   3      969.14      952.08     38.09 o 
  19   5   3     3576.38     3371.35     50.24 o 
  21   5   3      743.86      703.67     33.33 o 
  23   5   3     4269.68     4147.35     81.80 o 
  25   5   3      359.84      420.06     42.18 o 
  27   5   3     1679.43     1691.23     69.15 o 
  29   5   3      559.00      666.21     83.99 o 
  31   5   3     1133.22     1196.25     99.37 o 
  33   5   3      527.74      635.23     89.47 o 
  35   5   3      816.28      944.43     97.90 o 
 -38   6   3      142.22      129.87     84.43 o 
 -36   6   3       14.20       35.64     70.99 o 
 -34   6   3      412.79      359.62     75.79 o 
 -32   6   3       23.49       30.72     79.00 o 
 -30   6   3       14.57       43.76     78.86 o 
 -28   6   3        9.49       41.27     44.86 o 
 -26   6   3     1826.15     1842.97     72.57 o 
 -24   6   3        0.46       -4.82     48.38 o 
 -22   6   3      610.27      675.11     42.29 o 
 -20   6   3      661.64      653.03     28.29 o 
 -18   6   3      180.78      220.33     24.94 o 
 -16   6   3     1681.53     1732.55     41.58 o 
 -14   6   3      366.30      500.38     29.32 o 
 -12   6   3     2755.20     2626.25     42.60 o 
 -10   6   3       18.61       39.20     16.59 o 
  -8   6   3     4106.93     4036.17     60.61 o 
  -6   6   3      109.99      115.48     21.13 o 
  -4   6   3     5121.46     5030.24     47.69 o 
  -2   6   3       17.65       23.09     22.27 o 
   0   6   3      120.93      173.57     23.26 o 
   2   6   3      926.86      856.24     30.66 o 
   4   6   3     3484.95     3587.97     45.45 o 
   6   6   3      729.16      695.40     25.74 o 
   8   6   3       91.69      129.02     36.11 o 
  10   6   3     7577.52     7602.99    136.28 o 
  12   6   3     2366.71     2227.22     58.44 o 
  14   6   3     1205.47     1250.57     40.33 o 
  16   6   3     1820.57     1853.77     45.30 o 
  18   6   3     2304.58     2380.24     61.68 o 
  20   6   3       54.12       40.33     38.50 o 
  22   6   3      726.66      736.84     48.95 o 
  24   6   3      298.33      312.33     43.94 o 
  26   6   3       32.42       19.17     51.85 o 
  28   6   3      790.17      687.18     86.20 o 
  30   6   3      224.75      329.00     90.63 o 
  32   6   3       73.93       78.82     82.32 o 
  34   6   3        0.56       62.55     73.82 o 
 -37   7   3      182.26      133.97     79.73 o 
 -35   7   3       17.35       51.46     89.65 o 
 -33   7   3      128.34      151.30     86.48 o 
 -31   7   3      190.87      225.76     81.73 o 
 -29   7   3      204.31      245.80     54.54 o 
 -27   7   3      110.27      122.70     47.43 o 
 -25   7   3       24.22       43.71     51.46 o 
 -23   7   3      751.26      759.72     53.13 o 
 -21   7   3       15.23       47.07     32.00 o 
 -19   7   3     1406.46     1417.54     46.58 o 
 -17   7   3        1.43       21.52     26.23 o 
 -15   7   3      666.52      656.64     28.03 o 
 -13   7   3        3.80       13.28     24.09 o 
 -11   7   3      227.94      242.23     29.36 o 
  -9   7   3      302.94      320.65     30.24 o 
  -7   7   3      194.01      221.05     31.41 o 
  -5   7   3     2176.55     2050.78     36.04 o 
  -3   7   3       94.50      108.96     23.87 o 
  -1   7   3      809.19      805.24     30.24 o 
   1   7   3      831.26      846.49     30.28 o 
   3   7   3     1422.45     1362.72     36.04 o 
   5   7   3      137.22      131.00     29.84 o 
   7   7   3     2311.94     2294.83     46.90 o 
   9   7   3      519.21      489.85     41.33 o 
  11   7   3     1890.13     1739.47     53.54 o 
  13   7   3       25.97       37.34     35.27 o 
  15   7   3      340.26      415.91     42.51 o 
  17   7   3     1272.59     1133.97     51.89 o 
  19   7   3      112.52       77.88     39.23 o 
  21   7   3      972.77      948.19     50.06 o 
  23   7   3        3.63       19.31     39.09 o 
  25   7   3     1237.38     1367.95     57.39 o 
  27   7   3       23.92       18.17     48.73 o 
  29   7   3      124.61      190.43     56.37 o 
  31   7   3      114.92      120.29     71.70 o 
  33   7   3      225.18      290.96     85.20 o 
 -36   8   3      144.22      290.17    126.80 o 
 -34   8   3       87.51      234.80     85.45 o 
 -32   8   3      910.34     1088.98    102.82 o 
 -30   8   3      159.28      151.23     85.81 o 
 -28   8   3      634.95      695.18     63.40 o 
 -26   8   3      183.56      225.29     49.16 o 
 -24   8   3      692.77      783.94     54.81 o 
 -22   8   3      448.63      474.26     51.32 o 
 -20   8   3      869.55      925.35     44.55 o 
 -18   8   3      448.47      420.55     39.16 o 
 -16   8   3      987.01     1045.68     45.72 o 
 -14   8   3     2788.19     2707.27     43.25 o 
 -12   8   3      409.11      444.69     27.66 o 
 -10   8   3     4040.13     3926.14     49.09 o 
  -8   8   3      432.73      471.04     32.28 o 
  -6   8   3     1017.49      977.62     37.26 o 
  -4   8   3      110.47      183.67     31.17 o 
  -2   8   3     8071.89     7952.67     65.51 o 
   0   8   3     3600.44     3426.74     47.71 o 
   2   8   3      141.40      157.50     27.36 o 
   4   8   3     2548.90     2518.68     57.52 o 
   6   8   3      454.15      572.82     33.58 o 
   8   8   3     2027.81     2202.12     75.36 o 
  10   8   3     1151.68     1147.01     47.15 o 
  12   8   3     5192.74     4974.75     78.98 o 
  14   8   3      302.07      294.02     38.87 o 
  16   8   3     1419.90     1463.34     56.33 o 
  18   8   3      514.58      493.49     46.29 o 
  20   8   3     1852.09     1763.64     62.42 o 
  22   8   3      976.68      883.27     51.43 o 
  24   8   3      217.06      189.21     43.58 o 
  26   8   3      716.86      679.33     52.49 o 
  28   8   3      315.21      336.12     57.62 o 
  30   8   3     1525.54     1750.62     85.15 o 
  32   8   3       87.34      137.77    116.64 o 
 -35   9   3        3.09      109.32    120.29 o 
 -33   9   3       30.31       80.87     82.84 o 
 -31   9   3       56.56       21.16     67.53 o 
 -29   9   3      226.64      319.19     59.76 o 
 -27   9   3      108.60      112.28     48.62 o 
 -25   9   3        5.74        8.67     49.26 o 
 -23   9   3      351.62      428.31     50.23 o 
 -21   9   3      448.01      459.32     48.98 o 
 -19   9   3      613.61      595.66     43.12 o 
 -17   9   3       29.82       26.90     36.55 o 
 -15   9   3      539.84      614.59     41.04 o 
 -13   9   3        6.79       29.92     28.76 o 
 -11   9   3      740.07      759.04     31.84 o 
  -9   9   3     1311.42     1326.03     35.42 o 
  -7   9   3     1164.53     1212.21     39.25 o 
  -5   9   3      501.81      535.63     33.48 o 
  -3   9   3      417.78      409.63     32.21 o 
  -1   9   3     1336.35     1421.42     39.96 o 
   1   9   3      118.67      143.38     34.07 o 
   3   9   3     2285.48     2330.60     51.91 o 
   5   9   3      278.91      313.16     35.65 o 
   7   9   3      524.07      531.02     41.64 o 
   9   9   3      311.94      336.91     32.25 o 
  11   9   3      120.56      156.67     37.83 o 
  13   9   3      379.27      394.17     42.86 o 
  15   9   3      246.19      263.32     38.12 o 
  17   9   3     1043.55     1103.14     53.07 o 
  19   9   3        3.65       20.90     44.29 o 
  21   9   3      954.48      953.45     54.78 o 
  23   9   3        7.02       14.25     42.30 o 
  25   9   3      356.85      354.87     51.25 o 
  27   9   3        6.19       26.75     62.00 o 
  29   9   3      321.12      350.70     66.29 o 
  31   9   3      105.68       79.44     63.60 o 
 -32  10   3        4.04       12.60    107.29 o 
 -30  10   3      286.79      300.26     63.02 o 
 -28  10   3        4.06        7.48     49.53 o 
 -26  10   3      118.46      164.70     55.88 o 
 -24  10   3       37.77       27.82     45.75 o 
 -22  10   3      111.70      113.51     47.04 o 
 -20  10   3       64.16       45.31     44.39 o 
 -18  10   3       50.31       90.02     42.93 o 
 -16  10   3      278.26      265.18     46.14 o 
 -14  10   3       70.06       70.75     40.98 o 
 -12  10   3       54.99       55.32     34.41 o 
 -10  10   3      428.64      506.48     39.84 o 
  -8  10   3     1355.30     1335.24     42.36 o 
  -6  10   3      147.49      128.53     28.95 o 
  -4  10   3      151.76      172.14     35.16 o 
  -2  10   3        0.81       22.72     35.16 o 
   0  10   3      189.35      187.63     36.10 o 
   2  10   3       11.52       15.67     36.52 o 
   4  10   3        0.50       64.69     41.03 o 
   6  10   3     1192.03     1154.61     55.87 o 
   8  10   3       30.63       53.72     35.15 o 
  10  10   3      330.79      367.27     46.23 o 
  12  10   3       42.19       71.99     41.17 o 
  14  10   3      509.89      543.78     46.84 o 
  16  10   3       11.31        5.86     52.41 o 
  18  10   3      155.56      159.03     53.20 o 
  20  10   3        7.28       23.72     46.34 o 
  22  10   3       24.69       39.73     43.75 o 
  24  10   3      253.03      265.78     47.79 o 
  26  10   3        5.13       32.07     50.80 o 
  28  10   3      165.12      162.43     65.11 o 
  30  10   3       19.52      -55.68    104.44 o 
 -29  11   3      114.24      104.54     61.33 o 
 -27  11   3       25.57       19.22     60.65 o 
 -25  11   3      302.91      323.38     62.59 o 
 -23  11   3      104.55      144.60     64.70 o 
 -21  11   3      668.17      774.10     68.48 o 
 -19  11   3        0.67       14.59     58.44 o 
 -17  11   3      804.48      886.58     63.41 o 
 -15  11   3       42.88       61.24     43.44 o 
 -13  11   3      322.74      385.43     47.90 o 
 -11  11   3      646.50      575.54     43.35 o 
  -9  11   3      905.38      995.61     49.17 o 
  -7  11   3      423.96      452.59     50.52 o 
  -5  11   3       41.04       72.03     43.70 o 
  -3  11   3      835.27      892.96     45.85 o 
  -1  11   3      220.42      234.21     38.16 o 
   1  11   3     1116.05     1178.03     51.65 o 
   3  11   3       50.07       64.61     40.68 o 
   5  11   3     1439.39     1490.57     65.40 o 
   7  11   3        0.89       13.73     40.09 o 
   9  11   3      587.62      662.41     59.38 o 
  11  11   3      541.81      505.98     62.42 o 
  13  11   3      505.24      580.06     53.35 o 
  15  11   3      513.08      579.96     61.79 o 
  17  11   3        4.98       27.79     51.97 o 
  19  11   3      858.52      853.30     73.52 o 
  21  11   3       59.79       91.33     57.35 o 
  23  11   3      545.75      607.22     67.01 o 
  25  11   3       92.24       81.26     55.57 o 
  27  11   3      365.12      410.46    108.51 o 
 -28  12   3        0.20        2.84    112.98 o 
 -26  12   3      186.78      176.87     71.50 o 
 -24  12   3       29.49       47.40     59.32 o 
 -22  12   3       91.39      108.82     63.11 o 
 -20  12   3       54.89       80.41     63.92 o 
 -18  12   3       80.20      158.47     63.78 o 
 -16  12   3      236.08      277.41     55.03 o 
 -14  12   3       10.41       44.42     48.08 o 
 -12  12   3      819.67      830.39     57.07 o 
 -10  12   3       15.86       15.77     42.64 o 
  -8  12   3      439.06      508.54     51.84 o 
  -6  12   3        6.51       46.50     47.59 o 
  -4  12   3      514.02      575.12     51.62 o 
  -2  12   3       32.47       49.79     46.15 o 
   0  12   3      494.00      556.97     47.33 o 
   2  12   3      202.94      239.88     44.49 o 
   4  12   3      156.82      239.41     43.02 o 
   6  12   3      595.98      705.91     57.60 o 
   8  12   3        0.21       27.98     55.34 o 
  10  12   3      311.71      355.56     68.27 o 
  12  12   3        0.71       42.25     79.12 o 
  14  12   3      531.83      545.50     86.73 o 
  16  12   3        0.18       29.43     82.62 o 
  18  12   3      779.68     1066.60    101.97 o 
  20  12   3      123.18      133.44     55.91 o 
  22  12   3        3.74       38.87     64.24 o 
  24  12   3       16.67       20.73     99.57 o 
 -23  13   3       20.39       55.68     96.72 o 
 -21  13   3       65.42       44.30     71.27 o 
 -19  13   3      195.63      206.22     61.46 o 
 -17  13   3        8.12       55.14     62.82 o 
 -15  13   3       40.68       86.29     75.05 o 
 -13  13   3       11.69       10.77     62.75 o 
 -11  13   3        0.08       12.48     53.69 o 
  -9  13   3      104.97      128.14     61.02 o 
  -7  13   3        1.11       -3.43     50.91 o 
  -5  13   3      182.13      175.02     54.27 o 
  -3  13   3      116.85      111.69     52.11 o 
  -1  13   3       68.77       74.40     51.41 o 
   1  13   3      184.76      184.94     56.25 o 
   3  13   3      100.84       90.13     54.72 o 
   5  13   3        9.78       10.44     51.09 o 
   7  13   3       26.20       44.05     49.83 o 
   9  13   3       76.72       83.33     63.19 o 
  11  13   3        9.63       61.96     78.80 o 
  13  13   3        6.01        3.12     93.27 o 
  15  13   3        5.51       56.31     96.93 o 
  17  13   3       49.93       45.11     98.35 o 
 -14  14   3      118.82      182.07    141.83 o 
 -12  14   3       54.43       66.04     59.04 o 
 -10  14   3      262.86      380.53     73.76 o 
  -8  14   3       18.95       66.47     69.00 o 
  -6  14   3      351.60      383.59     57.34 o 
  -4  14   3       52.34       46.16     57.05 o 
  -2  14   3       86.14       78.72     55.30 o 
   0  14   3       51.69       83.50     53.83 o 
   2  14   3       71.57       99.59     49.08 o 
   4  14   3      112.08      147.77     66.71 o 
   6  14   3       59.87       98.12     64.82 o 
   8  14   3      331.78      365.07     54.96 o 
 -11  15   3       54.18       62.99    118.26 o 
  -9  15   3       63.67       71.93    116.23 o 
  -7  15   3       82.10       70.71    114.60 o 
  -5  15   3       85.99       98.10     61.17 o 
  -3  15   3        2.06       52.64     63.10 o 
  -1  15   3      136.38      130.45     76.62 o 
   1  15   3       27.09       97.13    108.92 o 
 -42   0   4      366.89      394.61    117.45 o 
 -40   0   4        3.71       44.70     81.72 o 
 -38   0   4      850.61      757.79     89.28 o 
 -36   0   4      517.98      417.43     73.92 o 
 -34   0   4     1785.65     1819.48    120.50 o 
 -32   0   4      227.85      212.59     61.06 o 
 -30   0   4     1758.65     1887.39     90.94 o 
 -28   0   4      565.57      632.43     75.15 o 
 -26   0   4     5589.54     5408.63    120.98 o 
 -24   0   4     1168.68     1207.01    113.39 o 
 -22   0   4      212.47      280.82     90.63 o 
 -20   0   4     8783.19     9159.05    195.48 o 
 -18   0   4     5437.77     5707.49    154.43 o 
 -16   0   4     6913.39     6960.42    161.34 o 
 -14   0   4     3426.18     3649.88    121.11 o 
 -12   0   4    23082.50    24012.17    253.19 o 
 -10   0   4     8377.42     9295.19    160.12 o 
  -8   0   4    17356.04    16964.38    201.17 o 
  -6   0   4     5321.79     5736.75    123.55 o 
  -4   0   4    11184.50    10846.02    154.43 o 
  -2   0   4    10678.72    11073.60    153.21 o 
   0   0   4     8085.37     8038.19    130.86 o 
   2   0   4     7727.62     7735.43    128.42 o 
   4   0   4     1686.93     1639.42     71.12 o 
   6   0   4    22288.81    21941.97    210.11 o 
   8   0   4     1006.93      864.82     64.62 o 
  10   0   4    20677.70    20523.67    160.45 o 
  12   0   4     3710.25     3532.23     66.07 o 
  14   0   4    13647.45    13631.88     93.97 o 
  16   0   4     1827.57     1727.39     52.27 o 
  18   0   4     7599.64     7591.14    128.45 o 
  20   0   4     2146.55     2042.83     83.03 o 
  22   0   4     4211.19     3799.38    134.11 o 
  24   0   4     5597.12     5264.40    208.08 o 
  26   0   4      604.03      499.26     70.50 o 
  28   0   4     5202.28     4874.69    130.18 o 
  30   0   4      233.66      192.38     69.53 o 
  32   0   4     2599.83     2593.45    113.07 o 
  34   0   4      635.31      679.63     82.79 o 
  36   0   4     1782.10     1802.64    106.77 o 
  38   0   4      492.26      464.11    102.41 o 
 -43   1   4      206.33      134.05     73.25 o 
 -41   1   4        1.20       -1.85     61.46 o 
 -39   1   4      361.95      370.69     64.32 o 
 -37   1   4      148.05      148.32     54.00 o 
 -35   1   4      169.27      175.19     48.20 o 
 -33   1   4      145.28      146.57     46.48 o 
 -31   1   4      221.41      193.04     47.90 o 
 -29   1   4      985.68     1043.63     56.60 o 
 -27   1   4       55.50       52.42     39.91 o 
 -25   1   4     1654.36     1670.39     58.03 o 
 -23   1   4      230.68      206.90     64.75 o 
 -21   1   4     6689.80     6601.63    123.82 o 
 -19   1   4      641.36      616.59     64.74 o 
 -17   1   4     2072.55     2072.11     78.96 o 
 -15   1   4      804.80      900.81     63.51 o 
 -13   1   4     1994.94     2005.68     69.63 o 
 -11   1   4     1562.50     1627.21     61.75 o 
  -9   1   4     2409.43     2379.87     67.81 o 
  -7   1   4    39668.32    41247.48    272.69 o 
  -5   1   4     1410.52     1570.35     54.74 o 
  -3   1   4     4589.69     4462.23     74.81 o 
  -1   1   4        1.66       -2.44     35.20 o 
   1   1   4     5070.06     4899.18     75.18 o 
   3   1   4       94.44      103.26     36.38 o 
   5   1   4    19774.98    19805.35    139.60 o 
   7   1   4     1396.87     1398.15     45.24 o 
   9   1   4     1733.09     1518.37     40.19 o 
  11   1   4     3467.86     3315.05     48.39 o 
  13   1   4      312.88      308.06     24.82 o 
  15   1   4     5273.71     5125.38     46.49 o 
  17   1   4       97.93      134.44     25.19 o 
  19   1   4     3528.54     3490.51     89.90 o 
  21   1   4       20.57       30.03     30.60 o 
  23   1   4     6397.94     6015.43    135.30 o 
  25   1   4       39.92       29.29     42.75 o 
  27   1   4     1081.52      980.41     53.03 o 
  29   1   4      225.36      191.24     44.37 o 
  31   1   4       99.46      119.00     46.81 o 
  33   1   4      777.86      741.31     57.85 o 
  35   1   4      293.59      302.07     53.41 o 
  37   1   4      848.43      725.70     66.30 o 
 -42   2   4        5.98        6.91     70.32 o 
 -40   2   4       72.02       56.09     58.15 o 
 -38   2   4       25.64       42.75     59.55 o 
 -36   2   4      257.90      271.24     57.28 o 
 -34   2   4       28.84       26.94     46.63 o 
 -32   2   4      694.91      695.60     53.83 o 
 -30   2   4       42.08       41.34     44.30 o 
 -28   2   4     1340.88     1494.80     59.61 o 
 -26   2   4        0.77        9.32     41.35 o 
 -24   2   4      404.94      454.53     38.31 o 
 -22   2   4      914.97      898.63     71.44 o 
 -20   2   4      597.37      632.79     68.04 o 
 -18   2   4     3304.96     3465.58     93.45 o 
 -16   2   4       29.72       30.09     55.47 o 
 -14   2   4     5719.52     5507.08    100.78 o 
 -12   2   4       63.93      107.36     48.89 o 
 -10   2   4      519.43      504.91     48.31 o 
  -8   2   4      354.09      314.09     43.97 o 
  -6   2   4    14753.73    15099.69    270.66 o 
  -4   2   4     1149.14     1255.10     70.71 o 
  -2   2   4     1013.02      895.18     45.18 o 
   0   2   4     1159.40     1100.05     46.03 o 
   2   2   4       33.15       27.87     33.47 o 
   4   2   4     2214.33     2250.43     56.73 o 
   6   2   4     1000.69     1005.01     39.19 o 
   8   2   4    15472.80    15414.65     96.02 o 
  10   2   4      461.46      443.50     28.45 o 
  12   2   4     5060.69     5003.95     55.57 o 
  14   2   4      468.73      425.14     27.98 o 
  16   2   4     1819.74     1808.32     38.15 o 
  18   2   4     3927.16     3732.85     48.78 o 
  20   2   4       79.11      124.82     28.35 o 
  22   2   4      598.66      647.10     46.06 o 
  24   2   4      605.79      548.32     45.41 o 
  26   2   4     1161.82     1079.46     54.60 o 
  28   2   4      235.15      242.31     44.35 o 
  30   2   4     2496.36     2647.75     92.45 o 
  32   2   4       11.22       40.06     45.30 o 
  34   2   4       96.53       78.59     49.88 o 
  36   2   4      152.11      133.09     61.33 o 
  38   2   4      592.03      797.76    112.98 o 
 -41   3   4      335.04      342.28     62.42 o 
 -39   3   4      160.29      160.88     61.57 o 
 -37   3   4      529.56      546.66     62.96 o 
 -35   3   4      220.66      276.99     58.65 o 
 -33   3   4     1724.51     1741.40     79.29 o 
 -31   3   4     1138.00     1228.76     58.59 o 
 -29   3   4      614.05      623.59     49.70 o 
 -27   3   4     1545.16     1521.74     57.57 o 
 -25   3   4      466.62      479.98     35.99 o 
 -23   3   4     6132.23     6273.30     82.28 o 
 -21   3   4     1993.53     2021.52    106.07 o 
 -19   3   4     8831.01     8979.91    170.28 o 
 -17   3   4     3952.55     3961.09    147.52 o 
 -15   3   4     4964.56     4822.20     99.93 o 
 -13   3   4     3421.97     3383.31     83.03 o 
 -11   3   4     7459.02     7286.62    105.78 o 
  -9   3   4    11661.44    12012.70    127.87 o 
  -7   3   4     6084.04     6089.76     92.53 o 
  -5   3   4    12741.28    12087.92    119.97 o 
  -3   3   4     5420.96     5452.25     83.87 o 
  -1   3   4    24846.51    24622.07    160.81 o 
   1   3   4     4983.29     5001.30     78.18 o 
   3   3   4     8374.37     7764.66     77.67 o 
   5   3   4     5600.43     5583.19     84.60 o 
   7   3   4    14860.54    14712.62    178.38 o 
   9   3   4     6291.42     6207.00     64.19 o 
  11   3   4     8066.24     7953.27     90.69 o 
  13   3   4    21441.16    21456.14    111.08 o 
  15   3   4       59.46      100.56     26.89 o 
  17   3   4     5025.74     5114.92     68.16 o 
  19   3   4     2094.75     2218.78     48.77 o 
  21   3   4     8935.69     8600.17    152.28 o 
  23   3   4     2340.17     2118.22     60.62 o 
  25   3   4     4386.60     4478.05    125.96 o 
  27   3   4      933.22      860.73     52.41 o 
  29   3   4      856.30      773.63     52.11 o 
  31   3   4     1210.79     1170.50     62.44 o 
  33   3   4      530.22      637.46     71.92 o 
  35   3   4     3019.59     3164.39    103.61 o 
  37   3   4      389.46      313.74     84.53 o 
 -40   4   4      279.31      277.81     88.18 o 
 -38   4   4        6.61       20.13     77.95 o 
 -36   4   4      172.55      230.51     64.32 o 
 -34   4   4      180.29      162.66     51.72 o 
 -32   4   4      366.30      364.13     57.08 o 
 -30   4   4       32.47       46.70     41.57 o 
 -28   4   4     3065.39     2894.73     71.62 o 
 -26   4   4       68.28       61.54     30.33 o 
 -24   4   4       33.87       37.27     30.01 o 
 -22   4   4     1177.19     1163.76     48.36 o 
 -20   4   4     1557.14     1510.05     81.28 o 
 -18   4   4      912.21      919.47     69.99 o 
 -16   4   4     2497.73     2449.77     81.83 o 
 -14   4   4     4874.53     5024.97    173.74 o 
 -12   4   4      194.94      219.54     50.48 o 
 -10   4   4     3105.35     3115.11     78.26 o 
  -8   4   4     1310.39     1264.79     59.62 o 
  -6   4   4     5913.21     5864.84    118.87 o 
  -4   4   4     1400.35     1400.34     56.76 o 
  -2   4   4      967.00      917.46     49.48 o 
   0   4   4     6766.40     7026.53     75.18 o 
   2   4   4     2580.35     2742.88     53.23 o 
   4   4   4     5730.71     5490.42     96.02 o 
   6   4   4      676.28      666.36     33.44 o 
   8   4   4     5877.99     5625.71     61.46 o 
  10   4   4        1.43       -1.71     25.06 o 
  12   4   4     4220.86     4190.19     55.92 o 
  14   4   4     2134.46     2149.31     53.58 o 
  16   4   4     2910.87     2818.05     58.90 o 
  18   4   4      899.99      824.09     42.79 o 
  20   4   4      422.61      432.13     38.42 o 
  22   4   4     1707.24     1635.02     55.74 o 
  24   4   4      196.31      173.56     38.69 o 
  26   4   4     2335.14     2315.29    103.94 o 
  28   4   4       17.86       11.17     51.98 o 
  30   4   4     1994.32     2036.43     80.75 o 
  32   4   4       24.71        8.69     51.99 o 
  34   4   4      822.01      911.97    104.60 o 
 -39   5   4       17.09       66.71     84.89 o 
 -37   5   4        0.03       74.20     81.50 o 
 -35   5   4        4.43       -1.07     87.48 o 
 -33   5   4       95.27       84.49     77.26 o 
 -31   5   4     1505.93     1555.37    151.18 o 
 -29   5   4      243.90      283.03     58.67 o 
 -27   5   4      510.42      444.66     42.26 o 
 -25   5   4      441.96      485.73     37.58 o 
 -23   5   4       68.08       73.26     31.28 o 
 -21   5   4      651.72      611.00     42.97 o 
 -19   5   4      969.47      929.76     53.50 o 
 -17   5   4     3712.54     3667.40     95.40 o 
 -15   5   4       37.76       64.02     54.44 o 
 -13   5   4     1187.31     1214.19     70.31 o 
 -11   5   4      909.59      808.13     57.78 o 
  -9   5   4      537.12      613.53     55.51 o 
  -7   5   4     3133.04     3007.66     78.09 o 
  -5   5   4        3.13       17.15     35.08 o 
  -3   5   4     6866.05     6610.43     93.09 o 
  -1   5   4      667.95      665.65     31.66 o 
   1   5   4     2567.11     2204.03     42.05 o 
   3   5   4      244.30      236.32     28.03 o 
   5   5   4     1627.32     1459.44     37.19 o 
   7   5   4      554.73      514.78     31.24 o 
   9   5   4      992.59      992.12     32.55 o 
  11   5   4     2756.13     2598.46     59.12 o 
  13   5   4      215.48      259.13     40.39 o 
  15   5   4     1290.60     1415.15     43.25 o 
  17   5   4        9.17       20.12     32.21 o 
  19   5   4     1821.10     1860.12     62.12 o 
  21   5   4       13.83       24.13     34.49 o 
  23   5   4     1145.96     1116.28     62.56 o 
  25   5   4        1.96      -50.82     68.38 o 
  27   5   4      492.00      402.55     72.20 o 
  29   5   4       86.36       77.64     64.30 o 
  31   5   4       13.93       42.24     74.57 o 
  33   5   4      377.41      453.42     92.50 o 
 -38   6   4      214.35      233.64     83.26 o 
 -36   6   4      170.87      213.89     76.78 o 
 -34   6   4      895.13      930.47    108.71 o 
 -32   6   4      247.41      240.52     94.89 o 
 -30   6   4      568.77      642.56     89.53 o 
 -28   6   4       58.63       77.53     51.61 o 
 -26   6   4     1328.91     1360.42     69.61 o 
 -24   6   4     1012.61      972.23     62.36 o 
 -22   6   4     1924.52     1896.68     48.22 o 
 -20   6   4     3394.25     3512.60     69.69 o 
 -18   6   4      908.53      909.18     51.26 o 
 -16   6   4     2200.77     2148.97     77.52 o 
 -14   6   4     1355.19     1363.14     69.09 o 
 -12   6   4     6768.90     6735.98    151.18 o 
 -10   6   4      723.27      803.77     42.00 o 
  -8   6   4     7424.16     7359.57     66.12 o 
  -6   6   4     1839.18     1825.65     40.18 o 
  -4   6   4     8411.71     8301.43    109.82 o 
  -2   6   4     6293.81     6199.73     67.33 o 
   0   6   4     1922.99     1796.62     41.38 o 
   2   6   4     3861.13     3712.54     52.13 o 
   4   6   4     2470.83     2336.20     44.68 o 
   6   6   4     5484.30     5172.05     58.37 o 
   8   6   4     3026.18     2918.71     61.51 o 
  10   6   4    13440.84    13112.71    136.79 o 
  12   6   4      252.22      303.94     39.61 o 
  14   6   4     1418.88     1446.27     44.23 o 
  16   6   4     1673.12     1778.18     48.47 o 
  18   6   4     3011.12     2957.10     59.15 o 
  20   6   4     1687.71     1586.10     62.85 o 
  22   6   4     2253.04     2201.23     77.41 o 
  24   6   4     2103.61     1818.15    173.13 o 
  26   6   4      283.66      309.12     79.19 o 
  28   6   4     1424.31     1420.19    170.28 o 
  30   6   4      141.34      163.30     83.83 o 
  32   6   4     1185.83     1169.50    139.19 o 
 -37   7   4       49.41       53.64    106.88 o 
 -35   7   4      130.17      190.38     88.50 o 
 -33   7   4       72.71       33.92     79.68 o 
 -31   7   4      139.32      179.22     89.20 o 
 -29   7   4      327.01      375.72     84.86 o 
 -27   7   4       88.97       73.56     47.26 o 
 -25   7   4     1029.96      955.81     67.89 o 
 -23   7   4        0.88       16.06     35.57 o 
 -21   7   4     1036.24     1069.65     51.57 o 
 -19   7   4       61.84       70.23     31.05 o 
 -17   7   4      907.41      888.76     39.38 o 
 -15   7   4      789.71      705.74     42.82 o 
 -13   7   4     1088.60     1092.27     41.45 o 
 -11   7   4      608.42      598.35     39.24 o 
  -9   7   4      236.98      282.59     36.30 o 
  -7   7   4     1074.78     1093.18     34.61 o 
  -5   7   4      271.53      301.62     29.60 o 
  -3   7   4     3750.45     3812.70     53.99 o 
  -1   7   4      143.44      152.94     30.15 o 
   1   7   4     2241.20     2276.84     46.16 o 
   3   7   4      105.02      120.44     29.17 o 
   5   7   4     2949.07     2922.74     63.56 o 
   7   7   4      183.26      193.80     45.01 o 
   9   7   4     1926.61     1887.39     55.65 o 
  11   7   4      354.33      331.80     40.05 o 
  13   7   4        4.40       17.81     36.35 o 
  15   7   4     3002.76     2880.75     67.64 o 
  17   7   4      295.20      320.00     42.41 o 
  19   7   4     1079.12     1130.86     55.83 o 
  21   7   4      295.48      392.27     47.52 o 
  23   7   4      332.45      275.02     43.78 o 
  25   7   4        2.56       49.38     72.42 o 
  27   7   4     1434.66     1691.18    103.05 o 
  29   7   4      531.68      522.61     88.55 o 
  31   7   4      200.43      132.42     86.06 o 
 -34   8   4       21.11       57.26     86.83 o 
 -32   8   4       15.07       36.69     80.88 o 
 -30   8   4        3.76       22.06     73.18 o 
 -28   8   4      160.81      158.68     59.81 o 
 -26   8   4       14.82        8.29     51.52 o 
 -24   8   4       46.63       69.46     47.98 o 
 -22   8   4       55.83       43.33     38.91 o 
 -20   8   4       45.88       41.26     38.23 o 
 -18   8   4     1023.91      976.54     51.62 o 
 -16   8   4       72.68       86.84     32.94 o 
 -14   8   4        0.34       17.29     28.17 o 
 -12   8   4        2.96       26.07     28.55 o 
 -10   8   4      504.67      534.97     35.64 o 
  -8   8   4      763.29      740.33     38.69 o 
  -6   8   4     1261.05     1319.02     43.86 o 
  -4   8   4     1841.10     1815.60     51.18 o 
  -2   8   4        6.09       15.59     26.21 o 
   0   8   4      239.36      266.53     29.39 o 
   2   8   4      405.92      350.19     36.88 o 
   4   8   4       30.12       23.56     35.65 o 
   6   8   4       23.65       29.42     37.90 o 
   8   8   4     2929.94     2581.87     73.94 o 
  10   8   4       43.23       73.76     38.74 o 
  12   8   4      129.77      179.92     39.39 o 
  14   8   4        7.79       27.69     41.04 o 
  16   8   4      167.86      173.82     40.25 o 
  18   8   4       40.46       36.38     40.08 o 
  20   8   4      151.23      117.94     43.87 o 
  22   8   4       38.65       29.74     41.87 o 
  24   8   4       15.68       13.82     46.04 o 
  26   8   4      119.32      120.69     58.09 o 
  28   8   4        4.74       23.26     82.32 o 
  30   8   4       25.79        5.28    118.26 o 
 -33   9   4      204.45      245.02     84.33 o 
 -31   9   4      159.42      207.43     89.26 o 
 -29   9   4      191.39      186.37     64.44 o 
 -27   9   4      127.49      116.25     60.33 o 
 -25   9   4       43.31       70.77     54.15 o 
 -23   9   4      904.00      864.14     61.57 o 
 -21   9   4      234.87      294.08     41.66 o 
 -19   9   4       92.53      134.26     42.47 o 
 -17   9   4      831.71      840.23     46.82 o 
 -15   9   4     1342.52     1414.29     51.49 o 
 -13   9   4       12.33       34.95     26.49 o 
 -11   9   4      858.44      877.03     37.56 o 
  -9   9   4     1150.30     1137.03     40.77 o 
  -7   9   4        2.08        7.50     30.50 o 
  -5   9   4     1207.34     1207.32     44.14 o 
  -3   9   4     1258.40     1266.59     52.25 o 
  -1   9   4     1203.32     1204.46     51.51 o 
   1   9   4      488.92      498.42     52.27 o 
   3   9   4     1244.00     1166.63     48.13 o 
   5   9   4      220.57      239.74     41.23 o 
   7   9   4      883.63      872.68     59.12 o 
   9   9   4     1105.18     1045.07     62.15 o 
  11   9   4      728.64      697.30     47.13 o 
  13   9   4      689.81      676.34     47.41 o 
  15   9   4      412.90      455.05     47.93 o 
  17   9   4      697.58      692.23     48.02 o 
  19   9   4      437.25      451.45     52.00 o 
  21   9   4      635.41      695.76     58.04 o 
  23   9   4      174.33      138.96     46.28 o 
  25   9   4      584.92      515.50     55.69 o 
  27   9   4      229.12      186.89     58.86 o 
  29   9   4      185.66      181.66     89.00 o 
 -32  10   4      113.86      111.76    113.79 o 
 -30  10   4       77.60       62.42     60.55 o 
 -28  10   4       22.18       -3.52     56.52 o 
 -26  10   4       37.81       38.94     58.82 o 
 -24  10   4      319.69      362.49     66.25 o 
 -22  10   4      228.52      212.26     57.56 o 
 -20  10   4      174.86      176.68     49.51 o 
 -18  10   4      146.36      148.95     44.57 o 
 -16  10   4      123.17      134.23     46.49 o 
 -14  10   4        4.99       10.32     45.90 o 
 -12  10   4      430.89      419.29     42.10 o 
 -10  10   4     1836.84     1739.47     46.98 o 
  -8  10   4        4.99       24.56     30.04 o 
  -6  10   4      116.49      111.34     38.53 o 
  -4  10   4      628.59      601.80     42.87 o 
  -2  10   4       73.84       82.76     39.45 o 
   0  10   4      401.41      399.34     40.46 o 
   2  10   4      452.72      435.57     45.57 o 
   4  10   4      440.76      466.29     57.74 o 
   6  10   4      279.44      276.13     54.93 o 
   8  10   4      388.97      366.01     49.83 o 
  10  10   4      331.82      246.53     50.27 o 
  12  10   4      325.50      385.22     54.47 o 
  14  10   4      221.53      222.24     54.32 o 
  16  10   4       90.00       91.34     59.46 o 
  18  10   4      312.27      349.45     65.54 o 
  20  10   4      525.10      560.22     61.48 o 
  22  10   4      173.09      157.95     51.66 o 
  24  10   4       88.08      131.63     49.46 o 
  26  10   4      292.42      362.29     65.98 o 
 -29  11   4        0.01      -47.14     87.38 o 
 -27  11   4        2.14       17.93     82.93 o 
 -25  11   4        0.74      -15.59     68.79 o 
 -23  11   4       10.77       35.48     74.23 o 
 -21  11   4        0.06       -5.10     63.00 o 
 -19  11   4       48.25       78.13     54.93 o 
 -17  11   4      141.32      189.45     52.22 o 
 -15  11   4       11.91       29.75     50.94 o 
 -13  11   4      118.08      109.22     49.34 o 
 -11  11   4        0.77       35.29     35.15 o 
  -9  11   4      204.42      249.24     47.34 o 
  -7  11   4       21.55        0.36     45.77 o 
  -5  11   4       50.25       77.77     34.63 o 
  -3  11   4       86.76       84.50     36.91 o 
  -1  11   4       27.47       36.43     37.41 o 
   1  11   4       81.37       95.99     40.12 o 
   3  11   4      122.17      177.78     49.60 o 
   5  11   4       36.89       32.12     42.96 o 
   7  11   4       26.59       20.50     44.00 o 
   9  11   4       16.56       25.77     43.78 o 
  11  11   4       11.92       41.09     54.33 o 
  13  11   4        2.71        2.76     60.73 o 
  15  11   4       33.95       87.72     59.03 o 
  17  11   4      150.09      230.19     64.30 o 
  19  11   4        1.24       26.99     59.14 o 
  21  11   4      268.58      332.95     61.49 o 
  23  11   4        7.29      -10.49     56.94 o 
  25  11   4       14.31       66.24    112.98 o 
 -26  12   4       40.97       66.14     83.03 o 
 -24  12   4       21.58       52.32     66.34 o 
 -22  12   4       77.23       42.58     70.49 o 
 -20  12   4       95.62      175.20     65.19 o 
 -18  12   4      130.93      177.94     61.21 o 
 -16  12   4      150.37      184.26     51.48 o 
 -14  12   4      161.00      239.46     62.53 o 
 -12  12   4       32.47       17.57     51.98 o 
 -10  12   4      191.12      212.65     62.45 o 
  -8  12   4      156.22      202.24     50.46 o 
  -6  12   4      267.56      247.52     47.81 o 
  -4  12   4      155.18      174.55     53.02 o 
  -2  12   4       61.86      101.76     42.45 o 
   0  12   4      307.34      308.54     48.44 o 
   2  12   4      459.29      455.28     48.89 o 
   4  12   4      280.71      273.52     53.86 o 
   6  12   4       16.33       53.08     50.97 o 
   8  12   4      120.52      123.20     56.12 o 
  10  12   4      385.92      404.43     55.18 o 
  12  12   4       93.10      112.32     78.60 o 
  14  12   4      252.41      221.99     87.48 o 
  16  12   4      376.28      528.21     92.98 o 
  18  12   4        1.99       24.63     79.50 o 
  22  12   4      142.42       44.30    109.32 o 
 -23  13   4        5.71        4.47     85.75 o 
 -21  13   4        2.58        7.32     99.97 o 
 -19  13   4       69.28       -8.13    125.17 o 
 -17  13   4       38.33       31.40     80.56 o 
 -15  13   4        8.54       43.50     64.90 o 
 -13  13   4      105.43      146.73     64.38 o 
 -11  13   4       93.81      112.02     65.34 o 
  -9  13   4        9.42       17.19     64.79 o 
  -7  13   4        2.02        1.06     52.36 o 
  -5  13   4      117.39       98.68     49.31 o 
  -3  13   4       63.46       57.44     56.01 o 
  -1  13   4       44.16      105.42     56.69 o 
   1  13   4       11.25       -5.52     49.62 o 
   3  13   4      122.21      158.45     51.89 o 
   5  13   4      201.83      185.45     58.30 o 
   7  13   4        7.02       13.41     55.23 o 
   9  13   4       57.17       44.39     55.06 o 
  11  13   4       81.03       82.54     65.63 o 
  13  13   4       10.45        3.34     84.48 o 
 -14  14   4        1.46      -62.18    114.20 o 
 -12  14   4        0.08      130.86    106.88 o 
 -10  14   4        6.50       -8.71     80.43 o 
  -8  14   4        1.26       32.98     63.46 o 
  -6  14   4       16.48       41.46     51.37 o 
  -4  14   4       40.46        5.76     52.53 o 
  -2  14   4        1.22        9.31     56.33 o 
   0  14   4        1.08       11.27     55.91 o 
   2  14   4       14.17       27.23     68.31 o 
   4  14   4        1.25       28.58     84.11 o 
   6  14   4        4.06       57.30    114.20 o 
   8  14   4        4.82       25.03     77.22 o 
  10  14   4        8.55        0.00    112.98 o 
  -1  15   4        1.13      -14.22     87.38 o 
 -41   1   5        0.54       23.45     63.92 o 
 -39   1   5       82.90       84.65     58.21 o 
 -37   1   5      453.16      408.68     59.71 o 
 -35   1   5       60.08      105.27     52.15 o 
 -33   1   5      183.17      217.41     52.52 o 
 -31   1   5      304.93      247.11     46.61 o 
 -29   1   5      452.39      407.94     49.64 o 
 -27   1   5      583.96      592.48     70.39 o 
 -25   1   5       34.74       59.09     65.78 o 
 -23   1   5      113.24       89.62     64.30 o 
 -21   1   5      845.03      754.19     71.54 o 
 -19   1   5      742.20      694.22     75.79 o 
 -17   1   5      986.67      878.98     72.99 o 
 -15   1   5     1711.61     1570.93     77.93 o 
 -13   1   5     1017.68     1032.92     70.87 o 
 -11   1   5       32.48       91.08     56.22 o 
  -9   1   5     1082.97     1110.49     66.53 o 
  -7   1   5    10394.57    10329.54    126.73 o 
  -5   1   5      974.87      942.59     57.97 o 
  -3   1   5     1339.60     1240.85     59.48 o 
  -1   1   5     2781.66     2708.86     78.03 o 
   1   1   5      288.21      241.78     44.73 o 
   3   1   5      752.33      659.18     49.81 o 
   5   1   5     2971.93     2986.18     73.14 o 
   7   1   5     1761.05     1826.17     63.11 o 
   9   1   5     1641.23     1683.06     54.66 o 
  11   1   5      246.10      241.15     38.26 o 
  13   1   5     1595.85     1616.00     41.48 o 
  15   1   5      610.39      584.39     29.91 o 
  17   1   5     1486.37     1435.48     43.72 o 
  19   1   5      994.06     1000.81     37.59 o 
  21   1   5      600.33      619.94     34.78 o 
  23   1   5     1431.88     1492.04     51.05 o 
  25   1   5      481.67      500.54     42.57 o 
  27   1   5      575.79      599.30     49.42 o 
  29   1   5      614.20      596.77     55.76 o 
  31   1   5      571.72      541.15     58.75 o 
  33   1   5      292.50      270.38     53.65 o 
  35   1   5      584.19      581.08     84.47 o 
 -42   2   5       54.02      107.70     91.44 o 
 -40   2   5       61.57       80.82     58.76 o 
 -38   2   5      209.27      167.13     55.65 o 
 -36   2   5      217.19      167.54     49.80 o 
 -34   2   5      112.86      115.16     54.23 o 
 -32   2   5      593.90      533.39     58.66 o 
 -30   2   5      230.44      183.01     44.98 o 
 -28   2   5      162.82      161.55     44.37 o 
 -26   2   5      117.06      104.94     67.74 o 
 -24   2   5      570.47      526.75     73.63 o 
 -22   2   5      918.23      957.74     76.64 o 
 -20   2   5     1120.32     1074.72     75.16 o 
 -18   2   5      980.62      859.88     72.66 o 
 -16   2   5      221.95      191.38     62.65 o 
 -14   2   5        5.95       -4.43     59.23 o 
 -12   2   5     1026.61      901.09     65.01 o 
 -10   2   5     4260.18     4235.17    138.18 o 
  -8   2   5     5931.56     6116.53    105.75 o 
  -6   2   5      923.00      806.16     59.48 o 
  -4   2   5     1341.08     1260.93     61.97 o 
  -2   2   5     2396.44     2445.31    152.60 o 
   0   2   5      633.10      621.86     53.00 o 
   2   2   5      311.48      253.17     47.30 o 
   4   2   5     5169.17     5069.36     88.94 o 
   6   2   5     1220.83     1250.28     49.76 o 
   8   2   5      602.16      609.20     42.73 o 
  10   2   5     2677.66     2828.34     63.41 o 
  12   2   5     3621.58     3687.18     54.11 o 
  14   2   5      209.54      203.39     27.01 o 
  16   2   5       51.59       56.73     24.99 o 
  18   2   5     2816.01     2719.06     72.39 o 
  20   2   5     1500.71     1327.50     53.59 o 
  22   2   5     2179.43     2172.38     56.69 o 
  24   2   5      916.46      916.74     52.41 o 
  26   2   5      976.99     1125.41     58.09 o 
  28   2   5       23.38       48.95     46.68 o 
  30   2   5      364.19      364.65     51.29 o 
  32   2   5      798.69      793.20     61.01 o 
  34   2   5     1113.34     1153.85     79.69 o 
 -41   3   5        9.65       25.60     97.54 o 
 -39   3   5        0.31      -16.79     61.78 o 
 -37   3   5       38.56       64.55     65.60 o 
 -35   3   5       35.75       33.53     63.14 o 
 -33   3   5       43.44       45.42     45.55 o 
 -31   3   5      479.50      438.76     51.79 o 
 -29   3   5      161.68      105.41     44.13 o 
 -27   3   5       36.54       27.33     49.26 o 
 -25   3   5        0.21        9.70     38.60 o 
 -23   3   5       85.95       79.53     61.28 o 
 -21   3   5      160.60      134.16     58.66 o 
 -19   3   5      500.17      446.32     64.87 o 
 -17   3   5      407.93      389.67     68.88 o 
 -15   3   5       32.45       43.30     61.85 o 
 -13   3   5       41.34       49.24     58.20 o 
 -11   3   5      147.72      116.46     54.26 o 
  -9   3   5      318.17      285.30     54.54 o 
  -7   3   5        0.98       41.66     52.01 o 
  -5   3   5      240.05      212.39     50.34 o 
  -3   3   5      701.68      681.21     56.39 o 
  -1   3   5     1880.74     1958.30     67.24 o 
   1   3   5     2994.55     3014.16     74.93 o 
   3   3   5       71.75      114.56     44.77 o 
   5   3   5       73.25       91.82     38.02 o 
   7   3   5       66.51       83.76     37.58 o 
   9   3   5      116.81      135.23     32.99 o 
  11   3   5       99.55      127.62     31.81 o 
  13   3   5     3636.64     3616.99     50.21 o 
  15   3   5       36.13       14.49     30.00 o 
  17   3   5        0.92       18.40     32.30 o 
  19   3   5       57.11       76.71     47.31 o 
  21   3   5      113.61      148.04     48.06 o 
  23   3   5      156.45      144.42     48.55 o 
  25   3   5      362.05      324.57     54.10 o 
  27   3   5       85.02      106.13     57.51 o 
  29   3   5      120.82      119.49     44.39 o 
  31   3   5      466.66      506.48     58.64 o 
  33   3   5       33.01       75.65     58.92 o 
  35   3   5        2.35       32.51     92.66 o 
 -38   4   5       72.27      138.23     88.88 o 
 -36   4   5       21.11       50.99     56.48 o 
 -34   4   5      394.90      333.67     62.48 o 
 -32   4   5      719.70      675.02     67.24 o 
 -30   4   5      136.05      109.73     43.04 o 
 -28   4   5       26.99       25.17     42.88 o 
 -26   4   5      114.26       84.80     37.41 o 
 -24   4   5      184.28      186.40     46.30 o 
 -22   4   5       75.03       31.12     54.31 o 
 -20   4   5      769.53      767.66     66.79 o 
 -18   4   5      160.16      163.80     61.31 o 
 -16   4   5      406.80      410.65     64.86 o 
 -14   4   5       97.91       99.15     58.26 o 
 -12   4   5     1411.36     1407.35     73.23 o 
 -10   4   5       25.24       27.07     52.82 o 
  -8   4   5     1213.70     1175.81     65.64 o 
  -6   4   5      419.64      509.29     55.07 o 
  -4   4   5      151.73      170.07     49.60 o 
  -2   4   5     1383.09     1491.23     63.63 o 
   0   4   5        4.85        9.51     45.11 o 
   2   4   5      376.06      393.43     40.49 o 
   4   4   5        1.84       -2.31     36.49 o 
   6   4   5     1162.07     1248.49     44.03 o 
   8   4   5      141.33      141.84     32.68 o 
  10   4   5     1147.60     1110.26     40.77 o 
  12   4   5       55.78       34.88     42.64 o 
  14   4   5      599.09      560.07     37.37 o 
  16   4   5       85.74       99.65     35.84 o 
  18   4   5      525.55      544.98     41.63 o 
  20   4   5      681.98      759.52     57.80 o 
  22   4   5      174.13      193.37     50.47 o 
  24   4   5      974.37      963.16     63.75 o 
  26   4   5       41.67       48.17     52.63 o 
  28   4   5      675.32      706.67     94.21 o 
  30   4   5       30.28       36.23     76.49 o 
  32   4   5      469.31      495.26     98.13 o 
 -37   5   5      205.78      216.84     98.77 o 
 -35   5   5      325.64      402.51     91.29 o 
 -33   5   5      192.89      174.25     79.80 o 
 -31   5   5       45.56       62.23     76.04 o 
 -29   5   5      713.23      666.49     58.15 o 
 -27   5   5       11.16       26.65     33.95 o 
 -25   5   5      749.70      784.49     50.29 o 
 -23   5   5      217.16      234.15     46.28 o 
 -21   5   5     1132.85     1097.80     75.66 o 
 -19   5   5      142.47      117.01     56.79 o 
 -17   5   5      608.62      538.02     61.90 o 
 -15   5   5      517.82      499.79     62.92 o 
 -13   5   5      636.39      630.21     66.22 o 
 -11   5   5     2215.25     2182.48     81.93 o 
  -9   5   5       74.38       55.27     50.67 o 
  -7   5   5     2369.91     2254.09     79.02 o 
  -5   5   5      402.66      339.98     55.31 o 
  -3   5   5     3540.49     3486.03     98.15 o 
  -1   5   5        9.46        8.87     36.67 o 
   1   5   5     2445.65     2390.71     55.42 o 
   3   5   5      142.74      136.17     33.65 o 
   5   5   5     1742.35     1696.61     46.95 o 
   7   5   5     1512.25     1503.09     45.09 o 
   9   5   5      882.48      819.86     53.39 o 
  11   5   5     2059.10     2055.29     66.26 o 
  13   5   5      235.13      206.72     39.49 o 
  15   5   5     1212.82     1241.56     49.10 o 
  17   5   5      175.56      180.44     38.40 o 
  19   5   5     2591.11     2499.45     72.74 o 
  21   5   5      266.09      295.83     51.02 o 
  23   5   5     1172.13     1146.31     65.72 o 
  25   5   5      424.32      465.44     78.01 o 
  27   5   5      475.65      570.35    128.63 o 
  29   5   5      311.38      280.74     83.70 o 
  31   5   5      403.00      452.55     97.26 o 
 -36   6   5       28.11      129.35     82.04 o 
 -34   6   5        8.94       46.91     72.66 o 
 -32   6   5       46.29       37.22     80.18 o 
 -30   6   5      518.62      449.21     80.92 o 
 -28   6   5       31.64       79.27     71.54 o 
 -26   6   5       39.38       57.71     48.88 o 
 -24   6   5      514.18      416.14     45.64 o 
 -22   6   5       49.73       85.10     46.81 o 
 -20   6   5      189.55      235.92     48.25 o 
 -18   6   5       12.48       17.96     54.41 o 
 -16   6   5     1431.45     1389.49     71.85 o 
 -14   6   5        0.16       42.19     51.63 o 
 -12   6   5      662.09      677.13     60.43 o 
 -10   6   5       73.06       89.73     52.81 o 
  -8   6   5     1195.07     1195.37     83.72 o 
  -6   6   5     1063.65     1077.87     42.81 o 
  -4   6   5       65.17       61.00     32.71 o 
  -2   6   5        1.28        4.64     33.08 o 
   0   6   5      890.31      864.88     41.05 o 
   2   6   5      873.82      823.36     39.93 o 
   4   6   5      347.19      422.17     35.23 o 
   6   6   5     5160.38     5032.04     89.06 o 
   8   6   5       26.85       28.54     45.60 o 
  10   6   5       66.46       50.45     45.63 o 
  12   6   5       27.38       23.17     45.43 o 
  14   6   5     1505.28     1512.72     53.52 o 
  16   6   5       52.30       46.92     35.54 o 
  18   6   5      174.52      163.05     41.21 o 
  20   6   5      414.52      340.26     50.96 o 
  22   6   5      111.24      157.52     68.85 o 
  24   6   5      241.56      223.21     75.56 o 
  26   6   5      187.72      148.08     81.30 o 
  28   6   5      144.39      171.34     76.17 o 
  30   6   5        0.22       34.12     75.40 o 
 -35   7   5      105.94      123.40     77.11 o 
 -33   7   5       19.74       39.36     78.57 o 
 -31   7   5       40.46       48.17     81.44 o 
 -29   7   5        2.49      -53.93     82.68 o 
 -27   7   5      209.71      148.85     49.10 o 
 -25   7   5       24.86       30.92     53.32 o 
 -23   7   5      379.94      375.16     46.45 o 
 -21   7   5       24.25       30.93     34.01 o 
 -19   7   5      153.46      133.99     39.68 o 
 -17   7   5       16.45       17.29     44.95 o 
 -15   7   5       57.59       37.86     44.43 o 
 -13   7   5      148.80      118.07     42.94 o 
 -11   7   5      145.75      147.09     41.82 o 
  -9   7   5      268.56      277.71     44.72 o 
  -7   7   5      503.94      486.95     45.97 o 
  -5   7   5     2617.98     2691.51     54.74 o 
  -3   7   5      441.19      405.38     31.55 o 
  -1   7   5       69.19       81.79     29.16 o 
   1   7   5       51.18       69.72     28.55 o 
   3   7   5      202.35      219.57     39.02 o 
   5   7   5       11.03       49.82     38.97 o 
   7   7   5     1887.32     1728.30     58.83 o 
   9   7   5     1235.10     1268.24     53.57 o 
  11   7   5     1008.30      898.39     53.21 o 
  13   7   5      106.15      121.79     42.05 o 
  15   7   5      112.56      115.49     49.18 o 
  17   7   5      796.99      855.30     59.08 o 
  19   7   5       32.98       54.70     51.97 o 
  21   7   5      681.90      768.85     61.23 o 
  23   7   5      131.75      217.67     71.22 o 
  25   7   5       68.64       68.86     71.99 o 
  27   7   5       82.73      114.99     70.65 o 
  29   7   5      110.73      194.26    117.45 o 
 -34   8   5      105.17       60.96     92.25 o 
 -32   8   5      166.64      250.69     93.09 o 
 -30   8   5       30.82      101.59     83.35 o 
 -28   8   5      139.14      142.62     54.24 o 
 -26   8   5      259.42      252.46     62.86 o 
 -24   8   5      325.07      348.18     60.43 o 
 -22   8   5       84.74       82.90     42.03 o 
 -20   8   5       29.05       70.60     43.20 o 
 -18   8   5      819.07      781.60     48.01 o 
 -16   8   5       78.08       84.16     39.07 o 
 -14   8   5     1110.30     1095.23     55.09 o 
 -12   8   5      564.15      547.84     48.80 o 
 -10   8   5      848.37      923.31     74.44 o 
  -8   8   5      126.42      174.89     36.95 o 
  -6   8   5      588.76      639.46     41.12 o 
  -4   8   5     2435.98     2387.76     59.62 o 
  -2   8   5      221.65      227.86     35.68 o 
   0   8   5     1140.87     1187.44     49.08 o 
   2   8   5      165.74      169.00     39.03 o 
   4   8   5      933.08      992.66     50.70 o 
   6   8   5       99.16      102.89     43.23 o 
   8   8   5     1502.76     1474.17     59.03 o 
  10   8   5      176.63      171.21     44.01 o 
  12   8   5      923.96      943.24     53.39 o 
  14   8   5      368.22      404.35     54.31 o 
  16   8   5      512.15      522.13     48.82 o 
  18   8   5      829.84      849.54     56.30 o 
  20   8   5      178.21      193.61     58.95 o 
  22   8   5      353.00      391.87     63.16 o 
  24   8   5       10.70       16.73     77.36 o 
  26   8   5     1107.94     1262.21     94.69 o 
 -31   9   5       95.48      102.94     72.43 o 
 -29   9   5        0.06       48.95     64.50 o 
 -27   9   5       34.40       56.37     61.49 o 
 -25   9   5       54.71       53.80     57.12 o 
 -23   9   5      273.58      281.82     60.40 o 
 -21   9   5        4.31       21.87     45.25 o 
 -19   9   5      158.10      189.05     44.92 o 
 -17   9   5        0.19        6.40     39.76 o 
 -15   9   5      117.87      122.36     40.30 o 
 -13   9   5      201.56      227.71     41.14 o 
 -11   9   5       98.73      121.18     34.18 o 
  -9   9   5      648.46      675.27     43.91 o 
  -7   9   5        3.64       23.94     36.90 o 
  -5   9   5      424.16      556.22     53.71 o 
  -3   9   5        5.87       27.52     45.12 o 
  -1   9   5      534.28      558.20     52.63 o 
   1   9   5      141.60      117.06     47.06 o 
   3   9   5      126.25      140.76     52.64 o 
   5   9   5      386.54      383.36     44.36 o 
   7   9   5       84.75      119.96     39.86 o 
   9   9   5      204.05      218.05     47.17 o 
  11   9   5        2.23        2.73     42.64 o 
  13   9   5      493.34      565.82     51.57 o 
  15   9   5        2.08       13.59     56.49 o 
  17   9   5      580.43      679.77     54.77 o 
  19   9   5        0.42       -9.94     50.70 o 
  21   9   5      204.07      207.75     58.55 o 
  23   9   5        0.52       29.95     59.67 o 
  25   9   5      121.05      154.90     79.61 o 
 -30  10   5       58.71       35.36    104.04 o 
 -28  10   5        0.40      -15.59     60.96 o 
 -26  10   5        0.08       22.22     65.41 o 
 -24  10   5        4.07       31.02     60.40 o 
 -22  10   5        4.70        6.95     57.00 o 
 -20  10   5       55.32       88.36     54.40 o 
 -18  10   5       22.55        0.67     53.80 o 
 -16  10   5      174.21      181.51     55.95 o 
 -14  10   5      286.94      296.33     57.33 o 
 -12  10   5       28.88       63.97     41.00 o 
 -10  10   5       37.99       24.77     34.47 o 
  -8  10   5      142.40      187.26     41.94 o 
  -6  10   5       33.66       17.99     41.52 o 
  -4  10   5       86.05       81.57     45.83 o 
  -2  10   5        0.28        4.50     44.83 o 
   0  10   5      149.64      129.42     50.54 o 
   2  10   5      372.45      403.99     57.10 o 
   4  10   5        9.63       14.92     54.51 o 
   6  10   5      277.75      276.02     58.26 o 
   8  10   5        0.56       36.54     56.71 o 
  10  10   5      169.06      184.09     50.94 o 
  12  10   5       29.95       82.40     49.81 o 
  14  10   5       35.87       54.13     46.21 o 
  16  10   5       43.68       60.32     55.43 o 
  18  10   5        1.48        8.04     56.06 o 
  20  10   5      210.98      184.34     61.26 o 
  22  10   5        1.86      -52.20     62.55 o 
  24  10   5      123.80      130.56     66.45 o 
 -29  11   5       48.61       64.62     99.97 o 
 -27  11   5        1.02       13.64     71.15 o 
 -25  11   5      237.39      195.40     84.28 o 
 -23  11   5        5.84       23.52     66.64 o 
 -21  11   5      197.19      191.14     73.05 o 
 -19  11   5       48.96       10.77     56.92 o 
 -17  11   5       32.08       81.10     56.82 o 
 -15  11   5       25.73       30.35     51.29 o 
 -13  11   5      205.19      224.42     78.16 o 
 -11  11   5      592.07      608.62     85.94 o 
  -9  11   5       12.04       19.30     53.30 o 
  -7  11   5      154.56      189.50     43.21 o 
  -5  11   5       57.70       44.48     46.98 o 
  -3  11   5      408.00      412.75     49.95 o 
  -1  11   5        9.26       26.38     44.66 o 
   1  11   5      999.05     1019.72     57.75 o 
   3  11   5       26.62       42.96     48.96 o 
   5  11   5       33.48       56.42     46.17 o 
   7  11   5      171.44      163.04     61.70 o 
   9  11   5      183.07      202.26     63.99 o 
  11  11   5      584.01      628.93     67.75 o 
  13  11   5        2.66       13.49     48.64 o 
  15  11   5      435.41      495.26     72.07 o 
  17  11   5        1.57       35.98     52.22 o 
  19  11   5      229.59      224.81     64.03 o 
  21  11   5       90.16       55.25     71.54 o 
 -24  12   5        2.18       33.73    123.14 o 
 -22  12   5        0.53       25.99     68.05 o 
 -20  12   5       99.59      100.66     80.16 o 
 -18  12   5        9.62       33.43     56.33 o 
 -16  12   5      306.93      447.63     75.19 o 
 -14  12   5      109.16      110.72     74.95 o 
 -12  12   5      145.29      173.74     64.69 o 
 -10  12   5       18.70       48.21     81.30 o 
  -8  12   5      171.80      244.52     63.02 o 
  -6  12   5       53.55       59.09     60.37 o 
  -4  12   5      134.02      146.02     49.62 o 
  -2  12   5      146.94      190.62     48.97 o 
   0  12   5       20.47       25.49     51.61 o 
   2  12   5      320.22      356.86     52.34 o 
   4  12   5       14.62       36.95     57.16 o 
   6  12   5      271.13      295.00     58.94 o 
   8  12   5        0.74       44.16     55.55 o 
  10  12   5      231.64      233.53     53.40 o 
  12  12   5       38.77      135.97     68.81 o 
  14  12   5      205.40      349.94     91.89 o 
 -15  13   5       12.87       20.32    108.51 o 
 -13  13   5       19.33       58.73     71.60 o 
 -11  13   5       33.51       32.36     85.31 o 
  -9  13   5      104.26       92.89     88.24 o 
  -7  13   5       31.36       35.70     60.14 o 
  -5  13   5       46.45       60.90     63.15 o 
  -3  13   5       66.78      114.01     67.90 o 
  -1  13   5       18.45       55.62     59.44 o 
   1  13   5        4.51       39.29     56.27 o 
   3  13   5       35.04       68.52     51.49 o 
   5  13   5        8.78       55.68     54.99 o 
   7  13   5        1.98       71.51     57.04 o 
   9  13   5        3.73       11.33     77.30 o 
  -4  14   5       34.98       18.69     97.54 o 
  -2  14   5       12.08       -7.32    111.76 o 
 -40   0   6       49.17      107.74     85.63 o 
 -38   0   6      348.10      367.07     87.61 o 
 -36   0   6       88.47       64.77     81.18 o 
 -34   0   6      349.99      359.96     84.05 o 
 -32   0   6       90.25      182.30     68.54 o 
 -30   0   6      761.59      766.06    108.51 o 
 -28   0   6      621.66      755.50    119.08 o 
 -26   0   6       45.22      115.01    105.66 o 
 -24   0   6     1609.31     1442.72    125.17 o 
 -22   0   6      760.99      754.69    110.13 o 
 -20   0   6     2221.72     2345.34    136.14 o 
 -18   0   6      673.49      779.07    104.85 o 
 -16   0   6     6365.95     6421.53    181.66 o 
 -14   0   6      102.76      167.44     99.97 o 
 -12   0   6     6127.18     6087.07    171.50 o 
 -10   0   6     1761.20     1935.28    117.45 o 
  -8   0   6     1102.14     1282.19    109.32 o 
  -6   0   6     3596.40     3890.07    137.77 o 
  -4   0   6     1863.77     1918.62    106.88 o 
  -2   0   6     4865.73     5262.89    147.12 o 
   0   0   6      927.74     1069.65     93.07 o 
   2   0   6     9746.48     9924.30    186.94 o 
   4   0   6      481.86      558.80     78.84 o 
   6   0   6     6804.30     6545.49    155.24 o 
   8   0   6     1018.28     1100.53     89.81 o 
  10   0   6     4978.94     4975.83    106.06 o 
  12   0   6     1481.35     1532.05     75.39 o 
  14   0   6     2667.67     2856.69     90.20 o 
  16   0   6      919.20     1080.44     67.02 o 
  18   0   6     1370.61     1388.70     75.25 o 
  20   0   6     3526.45     3602.34     99.61 o 
  22   0   6       26.51       49.58     84.94 o 
  24   0   6     2482.84     2588.77    156.46 o 
  26   0   6      105.49      142.24    105.66 o 
  28   0   6     1254.11     1252.53    139.40 o 
  30   0   6      339.64      456.39    122.33 o 
  32   0   6      954.76     1098.09    144.68 o 
 -41   1   6       65.29       13.00    124.36 o 
 -39   1   6       42.12       46.91     59.63 o 
 -37   1   6       39.66       53.96     53.74 o 
 -35   1   6       14.20       12.13     51.97 o 
 -33   1   6      184.20      213.00     50.41 o 
 -31   1   6       26.05       45.51     45.38 o 
 -29   1   6      610.79      637.53     73.99 o 
 -27   1   6      276.67      328.00     70.76 o 
 -25   1   6      628.84      632.02     71.95 o 
 -23   1   6      531.41      549.41     76.70 o 
 -21   1   6      490.54      586.61     75.45 o 
 -19   1   6      260.92      253.38     63.50 o 
 -17   1   6     1567.73     1472.02    103.43 o 
 -15   1   6        1.58       86.39     66.93 o 
 -13   1   6      583.54      531.54     71.84 o 
 -11   1   6     6590.00     6587.08    124.69 o 
  -9   1   6       28.25       59.22     59.85 o 
  -7   1   6     2369.44     2414.69     85.48 o 
  -5   1   6       81.18       97.35     55.15 o 
  -3   1   6     2011.59     2064.44     79.00 o 
  -1   1   6      271.12      300.00     55.77 o 
   1   1   6     2325.33     2346.29    118.26 o 
   3   1   6      719.75      885.88     61.53 o 
   5   1   6      379.37      394.80     53.00 o 
   7   1   6     2734.81     2689.82     79.08 o 
   9   1   6      168.20      230.14     43.40 o 
  11   1   6     1899.71     1956.67     54.29 o 
  13   1   6      145.78      140.38     36.96 o 
  15   1   6     1513.10     1610.96     53.10 o 
  17   1   6        3.38       27.39     34.93 o 
  19   1   6     1993.02     2109.62     97.13 o 
  21   1   6      109.66      105.76     44.42 o 
  23   1   6      694.67      672.78     59.77 o 
  25   1   6      174.95      204.07     73.48 o 
  27   1   6        1.51       31.62     57.73 o 
  29   1   6      508.67      501.97     65.28 o 
  31   1   6       38.68       78.20     58.91 o 
 -40   2   6       43.33       50.39    109.73 o 
 -38   2   6       26.37       36.87     53.63 o 
 -36   2   6      207.48      224.15     58.13 o 
 -34   2   6       25.12       54.64     50.19 o 
 -32   2   6       94.68       89.82     46.88 o 
 -30   2   6       33.45       50.80     53.60 o 
 -28   2   6      107.65       58.48     71.97 o 
 -26   2   6       97.45      125.26     65.41 o 
 -24   2   6        0.12       22.12     67.93 o 
 -22   2   6     1112.48     1118.44    132.69 o 
 -20   2   6       18.28       30.92     61.02 o 
 -18   2   6      984.09      986.41     75.89 o 
 -16   2   6      594.39      593.43     69.16 o 
 -14   2   6      393.00      457.92     67.97 o 
 -12   2   6     1028.84     1136.19     77.01 o 
 -10   2   6     1406.17     1376.53     76.84 o 
  -8   2   6     2218.54     2268.64     84.77 o 
  -6   2   6      665.53      623.13     66.08 o 
  -4   2   6     1460.58     1372.17     71.29 o 
  -2   2   6        0.54        6.02     55.07 o 
   0   2   6      277.89      327.71     56.76 o 
   2   2   6        5.75       52.96     51.07 o 
   4   2   6     6581.64     6398.02    109.07 o 
   6   2   6       52.64       88.25     40.19 o 
   8   2   6     4339.35     4158.26     78.12 o 
  10   2   6       33.78       76.16     39.16 o 
  12   2   6      111.23      131.89     29.80 o 
  14   2   6     2127.68     2133.37     48.56 o 
  16   2   6      411.29      452.46     49.34 o 
  18   2   6      193.44      217.86     47.91 o 
  20   2   6       49.35       68.67     49.38 o 
  22   2   6     1479.52     1364.01     66.24 o 
  24   2   6      340.43      396.39     50.06 o 
  26   2   6      857.24      895.98     56.18 o 
  28   2   6       69.91      145.04     65.25 o 
  30   2   6       55.62       56.53     60.84 o 
  32   2   6        3.03      -12.19     88.60 o 
 -39   3   6       21.10       58.52     89.41 o 
 -37   3   6      145.75      143.23     60.13 o 
 -35   3   6      290.25      373.18     62.25 o 
 -33   3   6      362.45      345.51     50.08 o 
 -31   3   6      342.58      398.98     60.95 o 
 -29   3   6       53.27      132.54     57.30 o 
 -27   3   6      711.66      823.66     83.49 o 
 -25   3   6      369.21      380.31     72.56 o 
 -23   3   6     1180.61     1123.21     88.39 o 
 -21   3   6     1218.38     1287.40     82.81 o 
 -19   3   6     1618.10     1594.13    120.29 o 
 -17   3   6      284.89      480.63     68.85 o 
 -15   3   6      106.22      127.73     59.32 o 
 -13   3   6     2678.36     2879.00    184.71 o 
 -11   3   6     2142.14     2221.00     86.91 o 
  -9   3   6     2737.36     2791.86     90.89 o 
  -7   3   6       93.30      120.58     58.78 o 
  -5   3   6     4139.81     4099.33    110.95 o 
  -3   3   6     1876.77     1849.70     75.28 o 
  -1   3   6     1928.56     1887.74     75.38 o 
   1   3   6     1273.50     1307.68     67.66 o 
   3   3   6     4412.20     4384.09     94.17 o 
   5   3   6     1854.64     1838.95     59.59 o 
   7   3   6      290.59      260.99     41.12 o 
   9   3   6     9511.36     9318.84     94.26 o 
  11   3   6      630.57      603.20     38.15 o 
  13   3   6     2085.10     2093.94     58.40 o 
  15   3   6       35.27       92.63     36.96 o 
  17   3   6     1904.27     1998.55     91.41 o 
  19   3   6     1221.86     1173.18     62.35 o 
  21   3   6     1925.32     1977.05     74.70 o 
  23   3   6      752.15      805.24     55.74 o 
  25   3   6      481.51      465.00     54.84 o 
  27   3   6      722.26      658.88     55.40 o 
  29   3   6        2.67        4.48     47.37 o 
  31   3   6     1461.75     1416.71    127.61 o 
 -36   4   6       40.22       42.86     75.44 o 
 -34   4   6       55.76       95.01     54.63 o 
 -32   4   6      601.03      576.33     60.04 o 
 -30   4   6      247.37      224.52     48.69 o 
 -28   4   6        1.12       19.94     53.45 o 
 -26   4   6      100.87      158.99     70.89 o 
 -24   4   6      212.27      206.38     65.58 o 
 -22   4   6       55.31       52.82     68.06 o 
 -20   4   6      125.51      120.45     63.11 o 
 -18   4   6     1613.35     1583.39     83.07 o 
 -16   4   6        7.84       17.15     53.90 o 
 -14   4   6      559.34      615.66     68.10 o 
 -12   4   6       65.60      120.01     62.38 o 
 -10   4   6      760.49      831.65     70.39 o 
  -8   4   6      472.47      483.90     62.94 o 
  -6   4   6       34.97       32.88     52.81 o 
  -4   4   6      953.42      919.51     65.43 o 
  -2   4   6      136.40      136.86     55.95 o 
   0   4   6     1668.43     1644.79     71.37 o 
   2   4   6       62.64       61.51     40.08 o 
   4   4   6     1634.23     1586.77     57.09 o 
   6   4   6        7.42       14.49     31.89 o 
   8   4   6      884.43      907.99     42.97 o 
  10   4   6      300.84      298.89     49.26 o 
  12   4   6      460.54      486.94     50.52 o 
  14   4   6      706.13      715.71     45.02 o 
  16   4   6      148.14      128.85     37.80 o 
  18   4   6     1124.81     1147.10     66.13 o 
  20   4   6        6.51        8.97     46.78 o 
  22   4   6      957.92     1120.69     60.65 o 
  24   4   6       15.03       52.53     47.98 o 
  26   4   6      828.46      870.50     58.16 o 
  28   4   6       11.31       19.20     64.90 o 
  30   4   6      512.20      575.06    109.73 o 
 -35   5   6      162.79      193.94     82.11 o 
 -33   5   6      200.84      177.37     81.19 o 
 -31   5   6       72.07      113.58     84.17 o 
 -29   5   6       80.35       97.22     47.32 o 
 -27   5   6        5.53        9.05     48.22 o 
 -25   5   6        7.71       29.65     45.59 o 
 -23   5   6        9.37       58.76     67.68 o 
 -21   5   6      615.15      558.72     74.77 o 
 -19   5   6        0.72        4.81     57.82 o 
 -17   5   6      164.57      199.83     61.33 o 
 -15   5   6      231.58      217.38     60.48 o 
 -13   5   6        0.35        6.01     58.44 o 
 -11   5   6      568.23      515.20     62.70 o 
  -9   5   6      121.11      185.62     55.25 o 
  -7   5   6     1107.37     1050.25     66.48 o 
  -5   5   6       38.83       77.11     52.62 o 
  -3   5   6      417.72      412.41     54.81 o 
  -1   5   6       67.47       89.02     39.66 o 
   1   5   6      284.46      225.11     39.12 o 
   3   5   6      299.67      263.75     34.51 o 
   5   5   6      173.83      146.61     34.56 o 
   7   5   6      844.32      821.77     53.76 o 
   9   5   6        0.07       12.93     43.79 o 
  11   5   6      441.77      425.71     55.89 o 
  13   5   6       13.23       46.29     47.42 o 
  15   5   6      782.10      755.86     48.51 o 
  17   5   6        1.15       22.47     38.61 o 
  19   5   6      474.60      482.79     54.59 o 
  21   5   6        2.33       37.88     45.37 o 
  23   5   6       82.54       56.60     43.19 o 
  25   5   6       47.34      103.83     63.78 o 
  27   5   6       12.43       26.13     60.29 o 
  29   5   6      309.87      233.68    107.29 o 
 -34   6   6      192.61      225.75     96.72 o 
 -32   6   6        2.79       79.35     91.08 o 
 -30   6   6      100.81       45.73     81.58 o 
 -28   6   6      121.25      168.58     74.80 o 
 -26   6   6       76.59      102.03     44.83 o 
 -24   6   6      799.30      834.66     58.21 o 
 -22   6   6      386.02      396.37     70.46 o 
 -20   6   6      389.23      452.25     69.63 o 
 -18   6   6       49.88       56.94     52.70 o 
 -16   6   6     1339.53     1375.81     77.88 o 
 -14   6   6       40.75      149.03     59.62 o 
 -12   6   6      991.50     1027.11     75.79 o 
 -10   6   6      234.41      243.29     60.10 o 
  -8   6   6     1358.41     1273.77     74.28 o 
  -6   6   6     2092.28     2028.32     60.52 o 
  -4   6   6      339.40      327.26     40.62 o 
  -2   6   6      833.83      818.32     43.40 o 
   0   6   6      369.94      411.42     38.30 o 
   2   6   6     1287.81     1230.26     46.79 o 
   4   6   6      202.98      157.81     46.44 o 
   6   6   6     4797.68     4743.00    123.74 o 
   8   6   6      546.62      478.84     50.24 o 
  10   6   6      505.42      482.63     52.12 o 
  12   6   6      421.40      423.69     53.28 o 
  14   6   6      810.54      869.02     59.07 o 
  16   6   6      531.09      540.68     45.25 o 
  18   6   6      375.18      413.63     46.08 o 
  20   6   6     1053.94      998.62     93.73 o 
  22   6   6      259.21      272.87     66.63 o 
  24   6   6     1011.44      953.65     74.96 o 
  26   6   6       22.83       46.73     60.54 o 
  28   6   6      506.36      702.26    119.48 o 
 -33   7   6       21.88       51.73     89.35 o 
 -31   7   6        8.38       73.11     76.46 o 
 -29   7   6      294.08      283.77     80.07 o 
 -27   7   6        4.23       33.27     51.10 o 
 -25   7   6      283.08      336.83     59.05 o 
 -23   7   6        1.55       23.06     51.56 o 
 -21   7   6        4.19       -4.95     48.50 o 
 -19   7   6      283.90      268.28     66.16 o 
 -17   7   6      360.37      335.66     64.69 o 
 -15   7   6      235.08      253.90     57.51 o 
 -13   7   6      134.16      156.58     47.52 o 
 -11   7   6      224.04      235.91     48.52 o 
  -9   7   6       86.90      137.14     43.68 o 
  -7   7   6     1367.89     1338.41     61.62 o 
  -5   7   6      226.07      238.47     38.09 o 
  -3   7   6      422.99      463.08     39.43 o 
  -1   7   6       15.76       51.16     42.68 o 
   1   7   6      933.33      956.25     57.69 o 
   3   7   6        6.76       39.62     44.55 o 
   5   7   6      947.41     1024.46     62.37 o 
   7   7   6      816.34      848.53     59.42 o 
   9   7   6      189.99      173.34     51.19 o 
  11   7   6      849.93      900.54     58.51 o 
  13   7   6      241.62      231.99     53.91 o 
  15   7   6      447.34      446.79     59.18 o 
  17   7   6      268.17      304.15     58.51 o 
  19   7   6      519.23      535.77     62.86 o 
  21   7   6       42.83       15.31     79.63 o 
  23   7   6      226.65      234.78     83.89 o 
  25   7   6      391.63      393.03     66.20 o 
 -32   8   6       19.98      -56.90    116.23 o 
 -30   8   6        0.95       35.96     82.49 o 
 -28   8   6       17.23       55.95     58.25 o 
 -26   8   6       70.81       41.35     50.11 o 
 -24   8   6       93.65       63.73     45.08 o 
 -22   8   6      135.81      128.94     45.22 o 
 -20   8   6      144.13      140.96     42.06 o 
 -18   8   6       20.91       31.77     51.47 o 
 -16   8   6        3.53       31.44     42.79 o 
 -14   8   6      440.01      454.64     50.85 o 
 -12   8   6      256.62      279.21     48.18 o 
 -10   8   6        2.54        3.79     45.25 o 
  -8   8   6      818.13      723.50     54.11 o 
  -6   8   6      298.81      279.14     48.08 o 
  -4   8   6       29.21       26.62     56.32 o 
  -2   8   6       49.20       73.45     58.78 o 
   0   8   6       54.14       59.71     42.01 o 
   2   8   6      280.62      203.79     46.13 o 
   4   8   6      862.73      804.80     55.87 o 
   6   8   6       88.29       75.90     45.29 o 
   8   8   6      209.23      177.67     48.99 o 
  10   8   6       58.04       71.15     54.42 o 
  12   8   6       11.27       21.22     49.63 o 
  14   8   6       21.68       12.83     58.59 o 
  16   8   6       17.91       64.49     57.87 o 
  18   8   6       45.87       43.91     53.67 o 
  20   8   6       22.12       50.81     51.21 o 
  22   8   6       40.06      -17.73     74.86 o 
  24   8   6       17.00       28.45    105.26 o 
 -29   9   6        4.44      -35.85     78.97 o 
 -27   9   6      158.50      166.23     60.94 o 
 -25   9   6      106.24      135.17     63.80 o 
 -23   9   6       35.67       72.16     49.39 o 
 -21   9   6      129.31      132.19     46.52 o 
 -19   9   6      312.63      271.62     56.52 o 
 -17   9   6       49.18       48.33     45.48 o 
 -15   9   6      303.81      363.29     49.84 o 
 -13   9   6      446.96      430.95     51.77 o 
 -11   9   6        6.24       27.60     46.94 o 
  -9   9   6      454.26      428.77     53.18 o 
  -7   9   6      248.95      208.08     55.83 o 
  -5   9   6      286.30      369.40     66.62 o 
  -3   9   6      219.59      214.83     67.87 o 
  -1   9   6      504.50      524.07    110.54 o 
   1   9   6      163.28      214.03     66.60 o 
   3   9   6      405.12      470.14     70.03 o 
   5   9   6      400.62      402.34     54.77 o 
   7   9   6      195.70      253.19     52.97 o 
   9   9   6      330.26      380.95     59.89 o 
  11   9   6      132.52      167.52     52.20 o 
  13   9   6      268.47      355.19     61.53 o 
  15   9   6      273.67      287.46     66.57 o 
  17   9   6      386.86      362.94     67.16 o 
  19   9   6       35.68       54.01     58.53 o 
  21   9   6      233.31      230.74     70.22 o 
 -28  10   6       32.48       -7.79     65.86 o 
 -26  10   6       74.90       62.00     59.48 o 
 -24  10   6       21.28       11.85     55.76 o 
 -22  10   6       22.21       13.00     59.39 o 
 -20  10   6      175.73      232.37     57.64 o 
 -18  10   6        0.23       25.54     52.68 o 
 -16  10   6        2.84       45.17     56.35 o 
 -14  10   6      420.78      410.05     60.53 o 
 -12  10   6       51.34       73.65     46.32 o 
 -10  10   6        5.35        4.02     59.09 o 
  -8  10   6      144.15      138.55     67.24 o 
  -6  10   6       52.92      109.59     57.81 o 
  -4  10   6      113.21      136.86     57.30 o 
  -2  10   6       72.10       73.36     57.78 o 
   0  10   6       79.97      108.38     56.20 o 
   2  10   6       52.10       80.01     55.83 o 
   4  10   6       91.57      178.51     64.89 o 
   6  10   6      119.53       95.91     63.99 o 
   8  10   6       99.59      133.05     61.84 o 
  10  10   6      126.49      121.77     71.19 o 
  12  10   6       84.53       49.25     58.24 o 
  14  10   6       49.79       82.39     62.78 o 
  16  10   6       59.95      118.60     63.88 o 
  18  10   6       88.40       58.00     68.15 o 
  20  10   6       74.11       70.19     68.11 o 
 -25  11   6        1.43       -4.06     82.22 o 
 -23  11   6        0.26      -34.19     85.63 o 
 -21  11   6       66.16       79.71     74.58 o 
 -19  11   6       73.69       56.85     58.48 o 
 -17  11   6       17.07        4.86     56.74 o 
 -15  11   6      108.58      125.95     73.90 o 
 -13  11   6       57.64       90.75     78.59 o 
 -11  11   6       67.36       48.06     75.16 o 
  -9  11   6        1.72       25.15     56.59 o 
  -7  11   6       43.50       45.45     51.93 o 
  -5  11   6       46.44       59.62     54.13 o 
  -3  11   6       11.62        0.15     53.45 o 
  -1  11   6        5.67        8.61     49.69 o 
   1  11   6        1.08        6.31     60.38 o 
   3  11   6        7.19       -5.93     62.35 o 
   5  11   6       34.88       90.76     60.71 o 
   7  11   6       13.40       26.86     61.08 o 
   9  11   6        3.98       14.58     64.81 o 
  11  11   6      138.40      257.75     70.68 o 
  13  11   6       26.83       64.06     76.68 o 
  15  11   6      170.24      247.09    128.83 o 
 -22  12   6       61.04       61.37    102.82 o 
 -18  12   6       21.14       56.90     92.25 o 
 -16  12   6       19.75       72.77     78.11 o 
 -14  12   6       53.24       47.34     70.97 o 
 -12  12   6       16.78       71.81     72.01 o 
 -10  12   6       59.19       44.72     80.89 o 
  -8  12   6      107.41      153.18     67.82 o 
  -6  12   6        2.29       14.64     55.98 o 
  -4  12   6        2.60       65.65     48.44 o 
  -2  12   6       96.30      104.55     52.48 o 
   0  12   6      293.01      283.05     60.81 o 
   2  12   6       13.03       47.30     51.17 o 
   4  12   6        0.32       23.18     48.32 o 
   6  12   6      107.67      118.36     55.29 o 
   8  12   6       27.72       53.80     76.65 o 
  10  12   6       32.13      -19.91    103.23 o 
  -5  13   6       27.04       -1.63    108.92 o 
  -3  13   6       10.51       41.86    100.38 o 
  -1  13   6        5.32       46.52     66.84 o 
   1  13   6       46.03        5.28    108.10 o 
   3  13   6        5.54       86.56    110.95 o 
 -37   1   7       22.77       32.94     53.89 o 
 -35   1   7       14.76       -8.62     55.43 o 
 -33   1   7       21.37        0.36     53.35 o 
 -31   1   7      130.64      139.26     80.85 o 
 -29   1   7       46.61       69.08     74.41 o 
 -27   1   7        5.01      -60.48     66.41 o 
 -25   1   7       72.34      127.14     76.12 o 
 -23   1   7       80.44      153.58     74.45 o 
 -21   1   7       15.26       41.95     64.42 o 
 -19   1   7       86.34       51.53     70.44 o 
 -17   1   7      423.33      407.36     73.01 o 
 -15   1   7        1.29       29.59     62.16 o 
 -13   1   7       58.69       40.13     63.63 o 
 -11   1   7      773.67      655.03     66.08 o 
  -9   1   7      195.52      189.46     58.41 o 
  -7   1   7      129.86       72.32     56.07 o 
  -5   1   7      277.27      204.34     54.90 o 
  -3   1   7       10.25      -12.89     49.68 o 
  -1   1   7        4.97       34.66     48.57 o 
   1   1   7      218.59      187.91     52.71 o 
   3   1   7      135.06      133.28     55.84 o 
   5   1   7      606.21      602.20     56.02 o 
   7   1   7      127.96      142.18     55.09 o 
   9   1   7      125.60      125.05     44.19 o 
  11   1   7        1.53       21.42     39.14 o 
  13   1   7      479.40      510.46     44.59 o 
  15   1   7      651.67      604.20     45.67 o 
  17   1   7      115.38      132.86     47.57 o 
  19   1   7      600.12      651.54     58.17 o 
  21   1   7      163.75      115.07     50.65 o 
  23   1   7       76.97       57.48     75.18 o 
  25   1   7      136.41      113.81     78.86 o 
  27   1   7      327.63      371.01     84.07 o 
 -38   2   7        0.10      -28.20     70.16 o 
 -36   2   7      145.95      216.95     61.92 o 
 -34   2   7      158.73      171.33     56.19 o 
 -32   2   7       26.50       46.48     56.36 o 
 -30   2   7        0.42       31.36     82.44 o 
 -28   2   7       17.83       36.86     76.31 o 
 -26   2   7       89.19      108.64     65.08 o 
 -24   2   7      246.46      244.54     75.29 o 
 -22   2   7      413.25      417.10     73.61 o 
 -20   2   7      228.18      209.74     74.48 o 
 -18   2   7        0.58      -50.35     61.46 o 
 -16   2   7       49.35       64.64     62.07 o 
 -14   2   7       68.01       31.21     56.89 o 
 -12   2   7     1747.55     1543.87     83.00 o 
 -10   2   7      393.19      368.31     62.31 o 
  -8   2   7        4.44        4.66     59.80 o 
  -6   2   7      810.90      737.52     68.50 o 
  -4   2   7      759.44      723.60     65.23 o 
  -2   2   7       64.52       73.15     52.30 o 
   0   2   7      473.49      449.72     55.02 o 
   2   2   7      860.71      783.98     64.37 o 
   4   2   7       15.88       11.62     50.43 o 
   6   2   7      164.33      174.32     45.45 o 
   8   2   7     2125.96     2095.52     66.55 o 
  10   2   7      961.47     1060.46     56.54 o 
  12   2   7      185.64      188.74     34.13 o 
  14   2   7      403.23      349.83     49.38 o 
  16   2   7      269.50      237.70     50.59 o 
  18   2   7      635.50      661.08     63.38 o 
  20   2   7      515.93      460.22     56.32 o 
  22   2   7      781.30      718.03     59.91 o 
  24   2   7       51.46       71.93     56.22 o 
  26   2   7       72.42      128.03     72.14 o 
  28   2   7      149.12       80.87    109.32 o 
 -37   3   7       82.77       87.79     62.17 o 
 -35   3   7       10.22       33.35     57.42 o 
 -33   3   7      121.15       78.23     47.86 o 
 -31   3   7        1.89       -7.89     61.16 o 
 -29   3   7        4.83      -47.39     60.34 o 
 -27   3   7       61.66       19.40     78.31 o 
 -25   3   7       20.04       26.84     61.30 o 
 -23   3   7        0.08        5.13     69.72 o 
 -21   3   7       53.61       23.56     70.00 o 
 -19   3   7        6.26       12.67     59.07 o 
 -17   3   7        0.73       14.03     67.96 o 
 -15   3   7       97.68       31.03     59.34 o 
 -13   3   7      282.51      329.10     65.64 o 
 -11   3   7       22.96       39.11     61.20 o 
  -9   3   7       97.06       79.56     56.41 o 
  -7   3   7      123.28      111.49     55.03 o 
  -5   3   7        2.37       49.44     57.05 o 
  -3   3   7      802.51      705.39     63.47 o 
  -1   3   7      246.83      240.21     57.10 o 
   1   3   7       89.14       92.53     52.02 o 
   3   3   7        6.04       19.15     50.39 o 
   5   3   7        0.87       19.52     39.54 o 
   7   3   7       32.11       53.65     43.31 o 
   9   3   7      662.69      634.41     44.97 o 
  11   3   7       14.42        9.49     43.09 o 
  13   3   7        4.01      -11.45     38.78 o 
  15   3   7       39.57       33.97     48.92 o 
  17   3   7      227.02      161.95     53.74 o 
  19   3   7       59.88       63.63     47.86 o 
  21   3   7        7.38       21.21     53.42 o 
  23   3   7      127.50      129.98     60.93 o 
  25   3   7      139.95      173.06     59.68 o 
  27   3   7       94.82      130.05     90.63 o 
  29   3   7       93.63       82.09    108.92 o 
 -34   4   7       90.79       52.75     48.05 o 
 -32   4   7        4.88       11.70     51.31 o 
 -30   4   7        5.09       -5.67     71.55 o 
 -28   4   7       57.68       69.40     71.36 o 
 -26   4   7       18.61        5.80     73.19 o 
 -24   4   7      122.97      104.61     60.56 o 
 -22   4   7       55.12       41.34     65.08 o 
 -20   4   7      233.76      254.75     73.95 o 
 -18   4   7       14.10       39.86     61.14 o 
 -16   4   7      335.06      351.99     73.36 o 
 -14   4   7       23.71       31.01     64.30 o 
 -12   4   7      160.00      173.84     57.42 o 
 -10   4   7      238.79      177.72     64.37 o 
  -8   4   7      121.44      128.66     53.37 o 
  -6   4   7      422.87      482.39     65.40 o 
  -4   4   7        8.96       20.26     56.12 o 
  -2   4   7      346.23      362.47     57.13 o 
   0   4   7       28.84       24.43     53.49 o 
   2   4   7      241.36      296.43     46.10 o 
   4   4   7       55.64       91.46     43.72 o 
   6   4   7      458.36      496.39     42.96 o 
   8   4   7       24.63        2.76     49.75 o 
  10   4   7      165.43      142.71     50.22 o 
  12   4   7      107.14       70.85     42.74 o 
  14   4   7      122.53      114.95     42.52 o 
  16   4   7      373.54      461.02     61.15 o 
  18   4   7       95.26      109.00     57.41 o 
  20   4   7      437.25      490.04     59.04 o 
  22   4   7        4.45       62.37     56.34 o 
  24   4   7      366.86      342.51     62.59 o 
  26   4   7        1.86      -18.88     65.00 o 
  28   4   7       62.44       64.21    110.95 o 
 -33   5   7      107.20      149.57     80.54 o 
 -31   5   7        1.90       36.04     58.91 o 
 -29   5   7      107.89       78.08     54.79 o 
 -27   5   7       28.34       48.84     62.76 o 
 -25   5   7      214.71      248.42     68.58 o 
 -23   5   7      122.85      107.53     68.30 o 
 -21   5   7      129.19      111.37     71.45 o 
 -19   5   7      156.78      161.32     70.56 o 
 -17   5   7       37.04       34.63     59.62 o 
 -15   5   7      380.54      376.30     69.43 o 
 -13   5   7       35.27       69.62     63.79 o 
 -11   5   7      986.54      947.75     69.19 o 
  -9   5   7       34.85       79.28     57.11 o 
  -7   5   7      700.94      732.53     66.77 o 
  -5   5   7      115.75      115.23     53.13 o 
  -3   5   7      664.13      684.67     62.61 o 
  -1   5   7       14.60       25.23     42.10 o 
   1   5   7      414.14      431.41     47.18 o 
   3   5   7      783.20      773.39     45.48 o 
   5   5   7       53.90       81.43     48.09 o 
   7   5   7      627.55      714.90     57.08 o 
   9   5   7      189.96      201.33     47.80 o 
  11   5   7      554.75      537.77     55.83 o 
  13   5   7        5.47        2.68     46.61 o 
  15   5   7      788.17      740.01     53.72 o 
  17   5   7       71.74       91.92     53.99 o 
  19   5   7      375.28      316.18     61.28 o 
  21   5   7      341.86      371.33     60.51 o 
  23   5   7      183.22      226.55     63.54 o 
  25   5   7       97.36      153.21    119.89 o 
 -32   6   7       25.59       70.05     76.31 o 
 -30   6   7        0.19      -14.24     82.49 o 
 -28   6   7      130.89      109.57     62.53 o 
 -26   6   7        0.38      -16.99     53.09 o 
 -24   6   7       18.73       23.59     66.41 o 
 -22   6   7       35.62       11.47     60.91 o 
 -20   6   7      202.81      174.00     56.53 o 
 -18   6   7       10.42        6.43     56.42 o 
 -16   6   7      287.28      341.25     96.93 o 
 -14   6   7        9.83       16.94     63.88 o 
 -12   6   7       17.64       13.26     56.51 o 
 -10   6   7      115.94      116.14     62.61 o 
  -8   6   7      250.17      315.77     58.90 o 
  -6   6   7       15.38       42.79     39.71 o 
  -4   6   7        8.64       33.19     40.24 o 
  -2   6   7      534.43      500.01     41.93 o 
   0   6   7      333.55      344.65     51.98 o 
   2   6   7      542.85      591.09     54.15 o 
   4   6   7        9.79       19.78     48.02 o 
   6   6   7      220.46      229.20     51.99 o 
   8   6   7       10.01       32.57     50.32 o 
  10   6   7       71.74       67.98     46.24 o 
  12   6   7       24.49       49.10     54.46 o 
  14   6   7       23.10        6.35     45.56 o 
  16   6   7      308.12      279.49     48.85 o 
  18   6   7       62.42       67.11     60.47 o 
  20   6   7        6.82       25.54     80.88 o 
  22   6   7       28.76       35.74     65.19 o 
  24   6   7       91.45       60.15    108.51 o 
 -31   7   7       62.24       60.96    101.19 o 
 -29   7   7        2.88       14.22     73.09 o 
 -27   7   7       19.08       27.62     56.06 o 
 -25   7   7       12.40       37.85     56.12 o 
 -23   7   7       41.29       83.82     95.50 o 
 -21   7   7        8.33       27.45     67.24 o 
 -19   7   7        0.19       -8.03     66.30 o 
 -17   7   7      206.61      131.23     57.97 o 
 -15   7   7        4.57       -3.08     60.14 o 
 -13   7   7       64.93      102.97     63.34 o 
 -11   7   7       79.02       89.59     54.58 o 
  -9   7   7     1413.11     1422.81     79.60 o 
  -7   7   7       81.00      109.34     48.36 o 
  -5   7   7        0.39       10.12     36.36 o 
  -3   7   7       17.36       29.98     45.19 o 
  -1   7   7       52.24       90.02     49.21 o 
   1   7   7      172.79      182.44     46.61 o 
   3   7   7       41.98       60.78     46.71 o 
   5   7   7     1728.50     1678.09     77.89 o 
   7   7   7       21.68       -2.98     50.44 o 
   9   7   7        9.87       23.81     44.75 o 
  11   7   7        7.15      -10.63     55.84 o 
  13   7   7      411.25      467.80     62.43 o 
  15   7   7       13.72       77.66     53.23 o 
  17   7   7      122.29      170.78     57.11 o 
  19   7   7      105.06      103.08     78.92 o 
  21   7   7       29.09       62.54     68.59 o 
 -28   8   7      100.22      132.04     94.28 o 
 -26   8   7       66.40       66.41     49.72 o 
 -24   8   7        4.52      -13.96     60.51 o 
 -22   8   7       79.12       63.48     46.41 o 
 -20   8   7       19.29       19.99     49.22 o 
 -18   8   7      111.12      143.50     53.22 o 
 -16   8   7       45.91       60.84     50.15 o 
 -14   8   7      363.13      382.91     56.35 o 
 -12   8   7        8.46       -3.74     52.16 o 
 -10   8   7        2.57       28.64     53.32 o 
  -8   8   7      315.45      284.46     53.09 o 
  -6   8   7        9.03       22.23     56.01 o 
  -4   8   7      307.07      330.17     66.19 o 
  -2   8   7       23.56       28.13     62.23 o 
   0   8   7      251.18      309.95     71.47 o 
   2   8   7       70.02       75.64     51.75 o 
   4   8   7      434.66      531.15     59.47 o 
   6   8   7        0.82        4.02     54.57 o 
   8   8   7       39.85      125.35     59.18 o 
  10   8   7      235.42      257.20     57.33 o 
  12   8   7      127.39      177.35     61.11 o 
  14   8   7      229.05      334.51     66.23 o 
  16   8   7       73.74       54.22     65.67 o 
  18   8   7      253.82      289.94     68.09 o 
  20   8   7       22.86       89.00    110.95 o 
 -27   9   7       35.12       26.92     59.44 o 
 -25   9   7        3.26        1.23     62.55 o 
 -23   9   7       49.88       51.49     52.40 o 
 -21   9   7        2.85       -7.29     53.82 o 
 -19   9   7       19.24       40.77     60.12 o 
 -17   9   7       98.19      101.59     58.05 o 
 -15   9   7       10.04       56.59     56.90 o 
 -13   9   7      110.57      161.11     47.72 o 
 -11   9   7        0.28       45.47     69.90 o 
  -9   9   7      186.59      226.56     71.48 o 
  -7   9   7        8.72       59.45     61.40 o 
  -5   9   7      121.78      151.30     64.97 o 
  -3   9   7       76.73       40.46     68.21 o 
  -1   9   7       10.51       43.10     65.20 o 
   1   9   7      147.24      150.39     76.36 o 
   3   9   7        9.72       20.53     69.77 o 
   5   9   7      106.06      205.77     70.68 o 
   7   9   7        9.72       18.09     54.78 o 
   9   9   7      206.15      268.22     59.57 o 
  11   9   7        4.76       28.57     54.91 o 
  13   9   7      177.58      203.32     62.15 o 
  15   9   7        4.10       34.78     57.88 o 
  17   9   7       40.45       54.05     71.09 o 
  19   9   7        0.69      -19.10    108.10 o 
 -24  10   7        2.90       29.69     77.07 o 
 -22  10   7        0.11       34.77     57.66 o 
 -20  10   7       61.88       78.46     53.37 o 
 -18  10   7       35.88       58.10     55.16 o 
 -16  10   7        0.59       -8.55     58.01 o 
 -14  10   7        0.17       21.77     58.71 o 
 -12  10   7        0.12       19.02     56.18 o 
 -10  10   7        1.38        2.44     70.48 o 
  -8  10   7       37.38       83.93     74.86 o 
  -6  10   7       22.11       33.05     75.83 o 
  -4  10   7       88.16      112.69     76.77 o 
  -2  10   7       37.24       59.36     64.12 o 
   0  10   7       44.97       52.03     70.30 o 
   2  10   7       23.08       32.57     77.51 o 
   4  10   7        1.04       43.00     67.15 o 
   6  10   7       91.20      137.68     81.17 o 
   8  10   7        0.04      -12.87     76.50 o 
  10  10   7        1.09      115.72     86.19 o 
  12  10   7        5.01       -0.81    112.98 o 
  14  10   7       26.64       21.52     66.23 o 
  16  10   7      108.67      -15.04    111.35 o 
 -21  11   7       29.30       32.87     62.41 o 
 -19  11   7        3.20       43.89     89.41 o 
 -17  11   7        0.94        3.84     75.36 o 
 -15  11   7      129.69       88.83     70.52 o 
 -13  11   7       32.58       39.02     71.01 o 
 -11  11   7       53.90       73.47     63.77 o 
  -9  11   7       15.81       10.45     59.17 o 
  -7  11   7       82.02       70.42     68.33 o 
  -5  11   7       13.18       22.59     67.41 o 
  -3  11   7      267.08      284.82    105.46 o 
  -1  11   7      132.67      144.65     73.14 o 
   1  11   7        9.05       -4.68     74.93 o 
   3  11   7       34.39       43.82     72.75 o 
   5  11   7       12.20        2.89     77.82 o 
   7  11   7      148.65      182.47    104.85 o 
  -6  12   7       53.39      120.70    101.19 o 
  -4  12   7        5.92       39.01    106.48 o 
  -2  12   7       74.46      112.98     85.75 o 
   0  12   7        0.03      110.95    106.48 o 
 -34   0   8       71.75       83.18     72.26 o 
 -32   0   8       90.06      157.28    118.67 o 
 -30   0   8        1.91       15.44    118.67 o 
 -28   0   8      266.80      290.58    128.83 o 
 -26   0   8       73.71      184.10    123.95 o 
 -24   0   8      166.94      204.01    119.08 o 
 -22   0   8       70.26       56.49    107.29 o 
 -20   0   8     1079.06     1135.48    132.89 o 
 -18   0   8       82.48       99.97     99.16 o 
 -16   0   8      663.06      625.45    107.70 o 
 -14   0   8      799.24      849.38    107.29 o 
 -12   0   8      148.48      214.99     87.38 o 
 -10   0   8      872.76      971.70    112.57 o 
  -8   0   8      175.17      284.89    101.19 o 
  -6   0   8      725.88      846.13    108.92 o 
  -4   0   8       33.44      -19.51     73.96 o 
  -2   0   8     1927.03     2026.31    128.83 o 
   0   0   8       67.02       87.38     72.75 o 
   2   0   8     1743.88     1885.70    123.95 o 
   4   0   8      386.21      430.38     92.25 o 
   6   0   8      490.76      484.43     92.66 o 
   8   0   8       88.49      117.04     85.75 o 
  10   0   8      524.04      483.57     93.68 o 
  12   0   8      351.09      381.30     61.10 o 
  14   0   8      108.35      126.91     65.33 o 
  16   0   8     1394.86     1471.76     90.51 o 
  18   0   8       11.87       16.66    102.01 o 
  20   0   8      568.07      509.63    108.51 o 
  22   0   8        0.72      -13.82     95.10 o 
 -35   1   8        0.16       54.30     90.66 o 
 -33   1   8      117.43      115.52     84.65 o 
 -31   1   8       29.21        4.33     85.63 o 
 -29   1   8        5.19       -3.08     86.75 o 
 -27   1   8       55.23       40.63     85.47 o 
 -25   1   8       65.16      117.26     92.25 o 
 -23   1   8       28.00       15.24     69.19 o 
 -21   1   8      175.56      134.64     74.99 o 
 -19   1   8      101.29      101.12     72.44 o 
 -17   1   8      148.62      131.06     69.65 o 
 -15   1   8      743.95      655.95     73.12 o 
 -13   1   8       19.24        4.67     64.37 o 
 -11   1   8      258.34      265.70     70.42 o 
  -9   1   8       31.37        3.76     66.23 o 
  -7   1   8      714.67      684.52     99.16 o 
  -5   1   8        0.13      -17.53     65.91 o 
  -3   1   8      158.07      160.21     56.27 o 
  -1   1   8      131.37      135.26     63.11 o 
   1   1   8        5.43       15.46     49.23 o 
   3   1   8      326.55      317.67     61.16 o 
   5   1   8       41.16       59.98     59.42 o 
   7   1   8     1494.82     1578.48     85.74 o 
   9   1   8       79.74      126.38     45.25 o 
  11   1   8       58.01      122.63     39.68 o 
  13   1   8        3.28       15.19     41.09 o 
  15   1   8      446.01      462.61     60.93 o 
  17   1   8        0.70       10.60     55.78 o 
  19   1   8      202.12      214.33     60.24 o 
  21   1   8      259.94      239.90     71.29 o 
  23   1   8       45.36       29.10     81.48 o 
 -34   2   8        4.43       41.75     83.61 o 
 -32   2   8       27.00      112.54     72.70 o 
 -30   2   8       75.64      103.83     77.89 o 
 -28   2   8       39.83       49.15     75.68 o 
 -26   2   8      180.50      138.51     80.58 o 
 -24   2   8        3.91       40.99     80.54 o 
 -22   2   8        0.16       42.83     66.32 o 
 -20   2   8       62.53       28.29     66.38 o 
 -18   2   8      726.74      566.16     89.20 o 
 -16   2   8       90.26       81.33     63.41 o 
 -14   2   8       31.82       17.19     70.36 o 
 -12   2   8      237.73      209.81     66.69 o 
 -10   2   8       82.15       72.13     67.67 o 
  -8   2   8      590.09      558.22     74.10 o 
  -6   2   8       90.52       61.80     60.74 o 
  -4   2   8       73.46       56.52     57.33 o 
  -2   2   8      177.24      161.05     64.26 o 
   0   2   8      856.75      762.69     63.48 o 
   2   2   8       34.42       64.06     57.81 o 
   4   2   8     1156.69     1114.75     76.72 o 
   6   2   8      421.51      430.81     52.52 o 
   8   2   8      249.14      260.42     47.83 o 
  10   2   8       86.01       69.58     42.39 o 
  12   2   8       99.72       80.64     41.35 o 
  14   2   8      156.40      153.75     47.76 o 
  16   2   8       18.95       34.02     50.84 o 
  18   2   8      659.71      666.90     63.17 o 
  20   2   8       55.77       69.57     53.65 o 
  22   2   8      102.33       91.05     79.62 o 
  24   2   8       25.65      -35.76    117.04 o 
 -35   3   8      229.77      163.69     87.17 o 
 -33   3   8       11.29       13.82     91.03 o 
 -31   3   8        5.37      -46.71     85.09 o 
 -29   3   8       24.45       -3.38     76.13 o 
 -27   3   8       66.08      109.22     78.69 o 
 -25   3   8       99.89       71.01     68.80 o 
 -23   3   8      394.85      427.28     86.09 o 
 -21   3   8      292.88      271.89     77.88 o 
 -19   3   8       15.66       -8.15     63.63 o 
 -17   3   8       13.38       43.52     68.45 o 
 -15   3   8      238.87      241.17     70.44 o 
 -13   3   8     1126.45     1132.15     86.50 o 
 -11   3   8       17.10       19.99     58.85 o 
  -9   3   8      257.68      300.81     70.51 o 
  -7   3   8      354.23      315.94     68.22 o 
  -5   3   8      216.25      268.45     62.47 o 
  -3   3   8       59.67      111.34     58.33 o 
  -1   3   8      753.03      681.86     73.54 o 
   1   3   8      866.42      808.17     68.92 o 
   3   3   8       38.61       40.85     46.53 o 
   5   3   8     1222.10     1239.36     64.36 o 
   7   3   8       89.70       88.88     47.62 o 
   9   3   8      890.45      958.81     60.95 o 
  11   3   8       35.20       40.24     51.37 o 
  13   3   8       88.04      132.29     53.44 o 
  15   3   8      159.18      139.56     50.93 o 
  17   3   8      426.13      460.48     58.18 o 
  19   3   8      228.66      276.20     63.41 o 
  21   3   8       87.27       73.48     61.73 o 
  23   3   8      570.14      606.60     82.70 o 
 -34   4   8       58.47       62.99    115.42 o 
 -32   4   8        0.19       -7.32     86.97 o 
 -30   4   8       16.04       -6.61     84.76 o 
 -28   4   8       47.97       50.80     70.51 o 
 -26   4   8        6.57       51.86     81.63 o 
 -24   4   8        0.04       -5.24     79.32 o 
 -22   4   8      145.79      159.70     65.02 o 
 -20   4   8        1.38      -21.51     72.69 o 
 -18   4   8      105.20       86.34     73.60 o 
 -16   4   8       72.73       79.92     61.28 o 
 -14   4   8       87.95       72.98     61.17 o 
 -12   4   8       63.81       33.79     62.08 o 
 -10   4   8        0.51      -19.58     66.81 o 
  -8   4   8      187.18      248.32     68.31 o 
  -6   4   8        0.12       -5.80     61.19 o 
  -4   4   8      275.69      306.00     60.82 o 
  -2   4   8       25.23       11.45     61.21 o 
   0   4   8      238.38      278.57     48.43 o 
   2   4   8        1.50        9.27     44.90 o 
   4   4   8      176.30      192.48     63.66 o 
   6   4   8      184.05      209.65     54.32 o 
   8   4   8       25.26       55.85     51.27 o 
  10   4   8      100.76      135.85     54.18 o 
  12   4   8        1.20       10.48     50.46 o 
  14   4   8      471.10      483.27     67.25 o 
  16   4   8        6.90       43.47     57.66 o 
  18   4   8      320.49      456.26     65.25 o 
  20   4   8        6.41       24.33     55.92 o 
  22   4   8      205.92      196.67     78.56 o 
  24   4   8       13.26       23.98     91.85 o 
 -31   5   8        6.92       60.55     84.53 o 
 -29   5   8        0.18       62.35    109.52 o 
 -27   5   8        0.06        4.29     67.39 o 
 -25   5   8       73.98       83.26     73.78 o 
 -23   5   8        0.99       28.02     62.57 o 
 -21   5   8        3.20       63.65     73.85 o 
 -19   5   8       31.96       83.36     66.07 o 
 -17   5   8        3.03       50.91     67.52 o 
 -15   5   8      159.11      129.03     71.55 o 
 -13   5   8       23.78        4.26     66.20 o 
 -11   5   8      125.27      105.04     62.94 o 
  -9   5   8        2.65       30.58     59.18 o 
  -7   5   8       21.82       33.32     56.14 o 
  -5   5   8        7.00       -1.69     55.84 o 
  -3   5   8       11.41       10.64     46.08 o 
  -1   5   8       72.08       84.52     49.10 o 
   1   5   8       10.65       15.27     53.46 o 
   3   5   8      186.34      209.39     53.58 o 
   5   5   8        5.44        3.63     49.74 o 
   7   5   8      110.86      141.44     51.00 o 
   9   5   8       27.28       64.60     53.71 o 
  11   5   8       80.10      102.68     50.46 o 
  13   5   8       15.08       41.82     45.97 o 
  15   5   8      114.03      110.54     59.33 o 
  17   5   8       14.37       18.40     60.91 o 
  19   5   8       24.15       48.60     51.45 o 
  21   5   8       30.83       16.18     76.49 o 
 -28   6   8       34.15       -1.82     88.45 o 
 -26   6   8       63.74       36.54     70.75 o 
 -24   6   8      116.10      111.03     80.54 o 
 -22   6   8        4.48       -5.26     69.98 o 
 -20   6   8      218.73      221.71     71.00 o 
 -18   6   8       16.97       51.19     61.91 o 
 -16   6   8       71.18       91.89     72.91 o 
 -14   6   8        0.56       11.43     71.81 o 
 -12   6   8      108.85      101.96     63.22 o 
 -10   6   8      692.58      690.86     69.80 o 
  -8   6   8       66.12      115.99     63.76 o 
  -6   6   8      114.11      135.83     45.17 o 
  -4   6   8       47.94       51.83     48.74 o 
  -2   6   8      195.09      195.44     50.57 o 
   0   6   8        4.94       50.60     51.39 o 
   2   6   8      899.41      985.55     68.97 o 
   4   6   8      211.35      225.63     56.11 o 
   6   6   8       84.87      116.15     53.98 o 
   8   6   8       94.45       81.67     51.48 o 
  10   6   8      146.45      204.26     57.27 o 
  12   6   8      191.99      186.17     61.22 o 
  14   6   8       42.41       68.84     46.82 o 
  16   6   8      139.97      137.26     59.02 o 
  18   6   8       18.93      124.75     58.06 o 
 -27   7   8       23.64       -4.47    126.39 o 
 -25   7   8       35.54        0.01     74.15 o 
 -23   7   8        3.45       12.50     78.96 o 
 -21   7   8       68.23       46.16     61.54 o 
 -19   7   8       30.34       33.44     79.58 o 
 -17   7   8       38.87       72.72     63.67 o 
 -15   7   8      203.43      190.35     72.25 o 
 -13   7   8      122.78      178.41     71.65 o 
 -11   7   8       56.67      120.89     71.36 o 
  -9   7   8      108.93       92.46     52.78 o 
  -7   7   8       85.25       83.79     55.72 o 
  -5   7   8        0.53       -3.34     59.03 o 
  -3   7   8      274.79      287.99     54.28 o 
  -1   7   8       10.37        9.06     46.25 o 
   1   7   8       38.88       75.16     55.06 o 
   3   7   8      592.40      510.08     65.57 o 
   5   7   8       42.31       74.18     56.74 o 
   7   7   8       72.08       55.18     48.39 o 
   9   7   8       54.50      100.80     56.77 o 
  11   7   8       89.35      104.14     57.64 o 
  13   7   8       27.67       73.96     49.64 o 
  15   7   8      311.49      348.89     62.55 o 
  17   7   8        0.32       80.87    114.60 o 
 -26   8   8        4.91      -12.04     69.94 o 
 -24   8   8       19.20       -0.65     66.73 o 
 -22   8   8        5.07        0.76     52.99 o 
 -20   8   8        2.87        7.81     61.68 o 
 -18   8   8      155.72      152.45     57.68 o 
 -16   8   8        1.44       58.38     55.88 o 
 -14   8   8       46.05       12.43     59.17 o 
 -12   8   8       40.97       80.82     53.60 o 
 -10   8   8      112.05      115.60     64.67 o 
  -8   8   8        9.65       28.07     67.86 o 
  -6   8   8       11.45       39.74     73.13 o 
  -4   8   8       79.48      112.07     65.38 o 
  -2   8   8       89.29      147.27     79.26 o 
   0   8   8       28.53       22.18     60.63 o 
   2   8   8        6.89       -6.24     64.73 o 
   4   8   8      275.68      256.20     59.15 o 
   6   8   8        0.16      -12.95     61.19 o 
   8   8   8       14.11       38.85     59.91 o 
  10   8   8       16.56       39.56     58.69 o 
  12   8   8        1.46       75.43     58.33 o 
  14   8   8        0.11       -3.80     68.46 o 
  16   8   8       15.45        7.32    103.63 o 
 -25   9   8       23.43       98.35    107.29 o 
 -23   9   8       46.42       33.25     60.64 o 
 -21   9   8        0.19        6.83     60.20 o 
 -19   9   8       39.37       62.92     57.13 o 
 -17   9   8      112.23      143.53     64.60 o 
 -15   9   8        2.99      -18.27     61.67 o 
 -13   9   8       81.35       63.54     66.36 o 
 -11   9   8       93.37       71.85     60.73 o 
  -9   9   8       41.57       88.61     69.09 o 
  -7   9   8       22.73       90.07     76.32 o 
  -5   9   8       66.96      166.01     78.48 o 
  -3   9   8        8.20       50.01     73.76 o 
  -1   9   8       74.16       86.53     70.02 o 
   1   9   8      180.73      161.45     88.39 o 
   3   9   8       43.06       61.34     78.17 o 
   5   9   8       55.69      113.23     69.00 o 
   7   9   8       24.85       70.30     75.59 o 
   9   9   8       33.75       25.57     66.13 o 
  11   9   8       22.75       44.17     77.64 o 
  13   9   8      151.48      117.86    110.13 o 
 -20  10   8        2.52       -7.32    102.82 o 
 -18  10   8       22.94       15.44     92.66 o 
 -16  10   8        6.38       35.70     63.68 o 
 -14  10   8        1.81      -19.00     79.92 o 
 -12  10   8       16.38       32.96     67.71 o 
 -10  10   8        0.28       25.44     79.91 o 
  -8  10   8       12.73       -1.46     80.41 o 
  -6  10   8       15.92       94.18     72.54 o 
  -4  10   8       22.56       63.19     80.43 o 
  -2  10   8       12.18       48.34     69.23 o 
   0  10   8        1.59       24.45     67.12 o 
   2  10   8        7.16       45.81     79.00 o 
 -11  11   8        0.01      -13.00     78.84 o 
  -9  11   8       11.06      -11.79     84.53 o 
  -7  11   8        0.30       54.05    106.48 o 
 -29   1   9       10.38       -3.31     90.12 o 
 -27   1   9       36.89      100.24     88.29 o 
 -25   1   9        2.92       55.65     69.25 o 
 -23   1   9        1.09      -20.17     75.28 o 
 -21   1   9       53.48       90.45     74.68 o 
 -19   1   9       34.79       78.78     81.47 o 
 -17   1   9        8.51      -12.40     71.47 o 
 -15   1   9       50.30       25.12     64.15 o 
 -13   1   9        9.01        7.99     69.36 o 
 -11   1   9       36.13        9.09     70.95 o 
  -9   1   9      124.97      111.76     60.58 o 
  -7   1   9        4.21       23.50     67.39 o 
  -5   1   9        3.51       -0.41     67.52 o 
  -3   1   9       48.81       12.51     54.08 o 
  -1   1   9        3.88       20.91     56.01 o 
   1   1   9       90.23       99.52     58.38 o 
   3   1   9      220.55      183.99     62.43 o 
   5   1   9      147.51      135.01     61.33 o 
   7   1   9       42.30       53.31     51.97 o 
   9   1   9        9.92        3.09     44.24 o 
  11   1   9      253.22      240.96     58.11 o 
  13   1   9       16.53       54.27     50.86 o 
  15   1   9      189.83      185.79     54.69 o 
  17   1   9      116.15       90.53     78.01 o 
 -30   2   9        0.67      118.26     96.72 o 
 -28   2   9        7.99       42.67     76.45 o 
 -26   2   9       43.92      111.83     78.51 o 
 -24   2   9      100.70       77.83     78.16 o 
 -22   2   9       49.65       42.64     80.94 o 
 -20   2   9        3.24       20.29     76.43 o 
 -18   2   9       55.03       66.15     81.30 o 
 -16   2   9      135.47      107.04     66.28 o 
 -14   2   9      198.80      200.82     67.47 o 
 -12   2   9        9.64       41.06     70.61 o 
 -10   2   9       18.06       31.33     61.33 o 
  -8   2   9      335.96      245.60     64.23 o 
  -6   2   9        0.52       -3.95     69.90 o 
  -4   2   9        0.36       -3.38     64.30 o 
  -2   2   9      221.42      184.51     63.31 o 
   0   2   9       22.53       71.61     65.36 o 
   2   2   9       16.36       65.71     64.69 o 
   4   2   9      188.31      175.08     53.15 o 
   6   2   9      645.46      587.90     58.31 o 
   8   2   9        5.38       55.11     74.28 o 
  10   2   9       58.71       86.52     50.88 o 
  12   2   9       35.80       67.09     54.11 o 
  14   2   9       54.78       71.19     61.54 o 
  16   2   9       48.97       86.87     64.60 o 
  18   2   9      231.91      174.90     69.64 o 
 -29   3   9        4.53      -70.71    111.76 o 
 -27   3   9        1.27       35.96     88.00 o 
 -25   3   9        4.58       28.61     74.93 o 
 -23   3   9        8.28       -7.14     83.06 o 
 -21   3   9       28.58       37.56     83.38 o 
 -19   3   9        4.59      -34.40     73.79 o 
 -17   3   9      176.41      212.16     75.18 o 
 -15   3   9        6.84        0.55     64.33 o 
 -13   3   9        0.08       10.39     71.28 o 
 -11   3   9        0.84       -3.40     71.06 o 
  -9   3   9       13.80       10.62     61.82 o 
  -7   3   9        2.40      -22.20     59.84 o 
  -5   3   9       18.83        3.57     55.85 o 
  -3   3   9      111.09       82.86     61.24 o 
  -1   3   9        0.57       14.81     61.61 o 
   1   3   9        1.81       21.05     61.62 o 
   3   3   9       15.10       13.54     53.15 o 
   5   3   9       85.59       77.68     66.67 o 
   7   3   9        1.50       10.42     69.65 o 
   9   3   9        7.38       69.34     52.87 o 
  11   3   9        1.12        5.10     51.49 o 
  13   3   9       82.68      135.07     61.19 o 
  15   3   9        1.37       -2.62     62.65 o 
  17   3   9        3.14      -15.62     62.29 o 
  19   3   9       63.50      160.93    102.01 o 
 -28   4   9       11.39      -17.07    120.29 o 
 -26   4   9        4.24       57.96     90.55 o 
 -24   4   9       53.89       78.07     83.30 o 
 -22   4   9        2.18       25.14     73.65 o 
 -20   4   9        0.96        6.48     70.89 o 
 -18   4   9        0.10       27.65     74.71 o 
 -16   4   9       37.86       60.49     84.33 o 
 -14   4   9       34.12       71.38     76.67 o 
 -12   4   9        0.54       23.64     72.39 o 
 -10   4   9      144.46      160.42     62.77 o 
  -8   4   9        8.34       -5.07     69.90 o 
  -6   4   9        1.22        6.28     60.43 o 
  -4   4   9       10.36      -26.33     59.14 o 
  -2   4   9      104.31      129.57     65.96 o 
   0   4   9        4.00       11.91     50.36 o 
   2   4   9       53.49       93.02     66.77 o 
   4   4   9       26.61       99.33     64.03 o 
   6   4   9       36.53        7.56     59.93 o 
   8   4   9       30.95       51.15     51.84 o 
  10   4   9        3.64       -2.32     54.77 o 
  12   4   9       38.18       61.90     60.75 o 
  14   4   9       24.59       -0.53     58.94 o 
  16   4   9      209.64      201.53     81.16 o 
  18   4   9        0.23      -19.51    111.76 o 
 -27   5   9       15.96       70.31    117.04 o 
 -25   5   9       12.34       14.60     85.33 o 
 -23   5   9       27.87       19.89     82.13 o 
 -21   5   9        6.07       24.84     76.17 o 
 -19   5   9       44.14       38.50     71.80 o 
 -17   5   9       21.45       28.85     67.10 o 
 -15   5   9       99.18       77.33     67.46 o 
 -13   5   9       38.47       30.66     69.31 o 
 -11   5   9       69.85       42.37     76.07 o 
  -9   5   9        0.82       34.57     66.22 o 
  -7   5   9      136.35      162.12     74.78 o 
  -5   5   9        4.82      -12.24     60.74 o 
  -3   5   9        0.87      -25.59     52.16 o 
  -1   5   9      190.20      191.24     73.70 o 
   1   5   9       26.90       28.95     50.36 o 
   3   5   9       77.36      105.99     57.26 o 
   5   5   9        8.15       28.55     55.88 o 
   7   5   9      145.88      129.33     59.28 o 
   9   5   9        0.37       30.42     58.84 o 
  11   5   9      176.17      167.23     55.12 o 
  13   5   9       16.36       15.95     60.67 o 
  15   5   9       18.75       -1.06     71.86 o 
 -26   6   9       16.76      -60.15     90.63 o 
 -24   6   9        8.79       16.52     85.99 o 
 -22   6   9        0.31        6.28     87.26 o 
 -20   6   9       33.06       29.29     77.64 o 
 -18   6   9       55.88       59.20     68.17 o 
 -16   6   9        0.01       20.26     74.82 o 
 -14   6   9       23.74       37.45     77.36 o 
 -12   6   9        2.46       89.22     66.71 o 
 -10   6   9       69.37       85.04     73.08 o 
  -8   6   9        0.13       -1.20     60.41 o 
  -6   6   9      116.63      140.49     65.79 o 
  -4   6   9       14.79       -0.18     69.13 o 
  -2   6   9       58.10       95.75     56.06 o 
   0   6   9       26.17       29.37     47.80 o 
   2   6   9       44.87       68.68     51.24 o 
   4   6   9       26.04       21.97     54.22 o 
   6   6   9        6.77       51.01     56.62 o 
   8   6   9        0.35       35.70     55.83 o 
  10   6   9        1.52       21.04     54.37 o 
  12   6   9      125.44      101.20     54.32 o 
  14   6   9        0.69       -4.47     86.97 o 
 -23   7   9        8.69      -82.91     85.75 o 
 -21   7   9       19.11        8.46     73.63 o 
 -19   7   9       32.26       -4.97     75.36 o 
 -17   7   9        1.27       89.84     83.86 o 
 -15   7   9      194.72      130.61     75.00 o 
 -13   7   9       37.37       69.80     72.39 o 
 -11   7   9      105.20       89.92     54.80 o 
  -9   7   9       10.52       22.21     69.00 o 
  -7   7   9        5.08       27.07     69.24 o 
  -5   7   9       45.50       41.46     81.02 o 
  -3   7   9       13.23       45.14     69.60 o 
  -1   7   9      109.84      113.38     55.74 o 
   1   7   9      237.56      231.47     55.03 o 
   3   7   9       33.51       59.26     56.72 o 
   5   7   9        7.80       42.27     58.51 o 
   7   7   9       17.40       30.85     50.43 o 
   9   7   9       70.87       69.46     63.24 o 
  11   7   9        1.39      -43.67     69.26 o 
  13   7   9        7.10      -18.87     66.50 o 
 -20   8   9        3.71       52.50     83.42 o 
 -18   8   9       21.98       29.55     72.10 o 
 -16   8   9        6.12       19.35     62.25 o 
 -14   8   9        4.79       67.93     80.53 o 
 -12   8   9      106.89      135.37     72.39 o 
 -10   8   9        0.31       50.46     67.63 o 
  -8   8   9       30.14       44.30     73.42 o 
  -6   8   9        6.70      -34.77     67.79 o 
  -4   8   9       14.55       16.74     74.10 o 
  -2   8   9        3.89       -6.18     82.11 o 
   0   8   9      228.40      245.37     74.39 o 
   2   8   9       42.36       40.14     82.96 o 
   4   8   9       12.36       26.82    116.64 o 
   6   8   9       14.52      -13.00     89.81 o 
   8   8   9       32.99       99.16     80.47 o 
 -22   0  10        8.38       40.23    127.20 o 
 -20   0  10        9.71      104.85    106.07 o 
 -18   0  10       62.18       41.05    114.20 o 
 -16   0  10        0.99      146.71    119.89 o 
 -14   0  10      112.83      147.52     91.44 o 
 -12   0  10       47.29       29.26    112.17 o 
 -10   0  10       89.95      180.85    121.11 o 
  -8   0  10       18.69        4.88    107.70 o 
  -6   0  10      138.04       79.25     98.76 o 
  -4   0  10        9.50       49.17     95.10 o 
  -2   0  10       63.87       62.59    102.01 o 
   0   0  10      148.34      125.98    113.39 o 
   2   0  10      243.16      202.39     99.16 o 
   4   0  10        1.27       -2.03     90.63 o 
   6   0  10       11.26       19.18     72.78 o 
   8   0  10       57.76       71.53     78.05 o 
  10   0  10        4.28      -50.80     86.16 o 
 -23   1  10        4.97        0.54     92.73 o 
 -21   1  10       47.56       84.29     76.14 o 
 -19   1  10      131.60      102.47     82.87 o 
 -17   1  10        0.00       62.21     79.58 o 
 -15   1  10        4.08       30.80     78.35 o 
 -13   1  10        4.57       17.72     61.35 o 
 -11   1  10       42.77       76.50     76.78 o 
  -9   1  10       15.95       55.32     80.01 o 
  -7   1  10       19.22       66.17     74.85 o 
  -5   1  10       29.04       68.98     68.79 o 
  -3   1  10        0.01       -9.95     67.86 o 
  -1   1  10       16.68       10.54     63.53 o 
   1   1  10       95.59       62.83     70.27 o 
   3   1  10      306.00      319.87     78.01 o 
   5   1  10       43.05       58.58     55.49 o 
   7   1  10        0.71        8.05     48.38 o 
   9   1  10       23.91       25.86     56.30 o 
  11   1  10      102.78      166.62     99.97 o 
 -22   2  10       92.74       69.49     76.46 o 
 -20   2  10       11.92      -55.38     73.87 o 
 -18   2  10       12.30       84.65     82.40 o 
 -16   2  10        9.58       23.06     78.53 o 
 -14   2  10        3.69       75.03     83.74 o 
 -12   2  10       30.38       47.95     78.09 o 
 -10   2  10       38.67       38.17     69.63 o 
  -8   2  10       34.41       70.47     78.11 o 
  -6   2  10       53.30       38.16     79.00 o 
  -4   2  10      100.10       83.83     80.25 o 
  -2   2  10       47.91       83.68     71.53 o 
   0   2  10       12.17        8.06     67.01 o 
   2   2  10      180.65      212.45     59.81 o 
   4   2  10        9.88       19.90     51.27 o 
   6   2  10        2.77       29.23     76.72 o 
   8   2  10        0.36       14.66     55.38 o 
  10   2  10       29.70      160.53     86.16 o 
  12   2  10       18.34       -4.88     83.72 o 
  14   2  10      108.15       88.19     84.53 o 
 -21   3  10        4.00       38.61     89.66 o 
 -19   3  10        8.99       54.03     73.54 o 
 -17   3  10      139.59      106.90     76.98 o 
 -15   3  10       32.84       32.36     72.73 o 
 -13   3  10       11.77       47.36     68.79 o 
 -11   3  10       70.50       44.37     69.94 o 
  -9   3  10       33.76       83.67     76.75 o 
  -7   3  10        2.58       47.76     74.06 o 
  -5   3  10       29.77       37.10     66.83 o 
  -3   3  10      215.71      120.88     60.49 o 
  -1   3  10        7.87       36.48     64.91 o 
   1   3  10      159.43      210.48     76.36 o 
   3   3  10        0.06       35.96     75.28 o 
   5   3  10       71.05       89.34     65.61 o 
   7   3  10       42.31       72.87     60.69 o 
   9   3  10        8.39       18.69    104.04 o 
  11   3  10        8.24       33.32     91.03 o 
 -20   4  10        7.33       11.21     85.94 o 
 -18   4  10       34.19       26.71     77.73 o 
 -16   4  10       22.95       52.53     70.40 o 
 -14   4  10        4.03      -30.70     70.76 o 
 -12   4  10       27.08       32.69     64.92 o 
 -10   4  10        0.15       62.27     79.06 o 
  -8   4  10       10.28       28.48     78.68 o 
  -6   4  10       10.35       16.17     60.92 o 
  -4   4  10       60.24       63.93     66.69 o 
  -2   4  10        0.66       49.97     67.66 o 
   0   4  10        1.29       39.16     68.10 o 
   2   4  10       48.70       39.61     73.58 o 
   4   4  10       12.47       15.35     60.12 o 
   6   4  10       43.46       96.31     53.28 o 
   8   4  10       24.02       22.09     67.56 o 
 -19   5  10        8.87       13.82    133.71 o 
 -17   5  10        1.10       41.63     76.08 o 
 -15   5  10       43.06       83.70     68.37 o 
 -13   5  10        4.30       45.73     80.08 o 
 -11   5  10        0.12       50.17     77.43 o 
  -9   5  10        1.52      -16.46     64.62 o 
  -7   5  10        1.35        6.20     81.17 o 
  -5   5  10        9.31       21.26     69.26 o 
  -3   5  10        8.52      -31.85     65.86 o 
  -1   5  10       41.65       55.34     75.35 o 
   1   5  10        9.39       20.23     64.26 o 
   3   5  10       17.34       39.68     56.14 o 
   5   5  10        0.37      -18.08     67.77 o 
   7   5  10       19.56       48.77     96.32 o 
   9   5  10       12.50      -10.57     92.25 o 
 -18   6  10        5.64       65.02    122.33 o 
 -16   6  10       11.48      -10.16     93.47 o 
 -14   6  10      120.66       71.93    123.95 o 
 -12   6  10       32.01       84.94     88.60 o 
 -10   6  10        8.47       78.18     82.09 o 
  -8   6  10       13.17      -32.51    113.79 o 
  -6   6  10       39.93       38.20     93.47 o 
  -4   6  10       33.67       30.83     50.92 o 
  -2   6  10       75.19      147.65     72.91 o 
   0   6  10       66.13       87.90     72.25 o 
   2   6  10        8.25       53.64    109.32 o 
   4   6  10       10.65       17.48    109.32 o 
 -15   7  10        1.38       -1.22    110.54 o 
   3   7  10        2.82      -21.95    104.85 o 
 -11   1  11       14.55       98.76    117.04 o 
  -9   1  11        3.52      -24.97     70.28 o 
  -7   1  11        7.72       22.38     63.48 o 
  -5   1  11        0.60      -34.14     70.29 o 
  -3   1  11        1.01       35.38     80.61 o 
  -1   1  11       37.14        7.19     69.09 o 
   1   1  11      142.57      125.24     74.99 o 
   3   1  11        0.94       -1.63     93.47 o 
 -12   2  11       29.95      -33.73    102.82 o 
 -10   2  11        6.52       54.86     88.19 o 
  -8   2  11        1.96       51.21    108.10 o 
  -6   2  11       24.76        0.81    115.82 o 
  -4   2  11       18.35       -8.94     86.16 o 
  -2   2  11        3.69       67.06    112.17 o 
   0   2  11        0.02       -9.75     80.87 o 
 -11   3  11        0.00        8.53    121.11 o 
  -9   3  11        8.16       22.76     97.54 o 
  -7   3  11       12.30       54.86    102.01 o 
  -5   3  11        7.57      105.26    103.63 o 
 -10   4  11        1.26      -99.57    111.35 o 
  -8   4  11       10.50       14.22     84.53 o 
                                                 
